# Supplementary material for: N-(4-Methyl­phen­yl)-N′-phenyl­butane­diamide monohydrate
Source: Acta Crystallogr Sect E Struct Rep Online. 2011 May 25;67(Pt 6):o1495. doi: 10.1107/S1600536811018915 (PMC3120322; doi:10.1107/S1600536811018915)
Supplement: Supplementary file 2 [file e-67-o1495-Isup2.hkl]

# 
# h,k,l, Fc-squared, Fo-squared, sigma(Fo-squared) and status flag 
# 
data_I
_shelx_title ' DSC4 P21/N' 
_shelx_refln_list_code          4 
_shelx_F_calc_maximum      156.56 
_exptl_crystal_F_000       640.00 
_reflns_d_resolution_high  0.8300 
 
loop_ 
 _symmetry_equiv_pos_as_xyz 
 'x, y, z' 
 '-x+1/2, y+1/2, -z+1/2' 
 '-x, -y, -z' 
 'x-1/2, -y-1/2, z-1/2' 
 
_cell_length_a    15.2420 
_cell_length_b     4.9050 
_cell_length_c    21.5400 
_cell_angle_alpha  90.000 
_cell_angle_beta  102.900 
_cell_angle_gamma  90.000 
 
_shelx_F_squared_multiplier     1.000 
 
loop_ 
 _refln_index_h 
 _refln_index_k 
 _refln_index_l 
 _refln_F_squared_calc 
 _refln_F_squared_meas 
 _refln_F_squared_sigma 
 _refln_observed_status 
   4   0   0      105.14       80.75     14.25 o 
   6   0   0       70.88      101.14     16.21 o 
   8   0   0     1008.85      940.47     24.68 o 
  10   0   0      161.00      138.22     21.31 o 
  12   0   0       18.19       13.48     21.21 o 
  14   0   0        0.93       13.65     23.92 o 
  16   0   0      244.56      262.38     21.31 o 
   1   1   0     7395.29     7917.73     96.66 o 
   2   1   0     3286.56     3159.83     12.59 o 
   3   1   0      122.81      193.94      7.07 o 
   4   1   0      140.57      114.86      6.15 o 
   5   1   0      149.18      129.56      8.01 o 
   6   1   0      258.79      244.15     10.44 o 
   7   1   0       16.33       14.36      8.00 o 
   8   1   0      108.72      124.73     17.32 o 
   9   1   0      809.87      787.74     13.16 o 
  10   1   0        0.01       -6.30     19.17 o 
  11   1   0      184.48      189.16     16.42 o 
  12   1   0       27.34       10.62     16.10 o 
  13   1   0        7.70       28.21     17.12 o 
  14   1   0        3.56       16.40     21.80 o 
  15   1   0        9.78       20.37     18.92 o 
  16   1   0       10.62      -11.91     19.26 o 
  17   1   0        2.03       25.29     49.60 o 
   0   2   0      213.88      138.98      8.78 o 
   1   2   0        2.69       15.88      5.32 o 
   2   2   0      366.59      376.02      5.76 o 
   3   2   0      415.67      439.86      8.00 o 
   4   2   0     1024.95     1009.92      8.53 o 
   5   2   0      707.68      757.73     17.67 o 
   6   2   0      582.92      560.88     11.16 o 
   7   2   0      151.96      133.59     12.65 o 
   8   2   0        1.87       -5.62     12.92 o 
   9   2   0       33.55       18.42     14.16 o 
  10   2   0       26.86       16.14     15.63 o 
  11   2   0       10.28       -1.81     15.64 o 
  12   2   0       52.61       52.41     24.78 o 
  13   2   0       34.62      -12.85     17.09 o 
  14   2   0        1.79       16.61     33.08 o 
  15   2   0        1.17       -0.54     43.35 o 
  16   2   0       16.40       72.18     20.82 o 
   1   3   0        1.74       11.64     15.56 o 
   2   3   0      906.75      875.46     24.66 o 
   3   3   0       42.39       70.30     12.74 o 
   4   3   0       85.07      112.64      7.48 o 
   5   3   0      158.04      161.70      8.24 o 
   6   3   0       63.50       79.05      7.36 o 
   7   3   0       77.00       90.61     10.74 o 
   8   3   0      108.03       97.34     14.10 o 
   9   3   0       24.90       20.77     12.08 o 
  10   3   0        0.10      -15.16     15.16 o 
  11   3   0       28.52       50.03     17.00 o 
  12   3   0       11.96       24.44     16.83 o 
  13   3   0       30.25       54.81     18.79 o 
  14   3   0        0.10       21.61     18.53 o 
  15   3   0      109.61      144.92     24.36 o 
   0   4   0        9.31        0.58     24.75 o 
   1   4   0      175.55      140.70     18.78 o 
   2   4   0       20.19       -4.94     17.93 o 
   3   4   0        1.75      -18.05     18.05 o 
   4   4   0       12.98       -5.69     17.13 o 
   5   4   0       43.14       48.21     16.55 o 
   6   4   0       22.68       77.35     40.36 o 
   7   4   0       12.22       18.90     20.16 o 
   8   4   0        6.39       10.63     27.18 o 
   9   4   0       34.98       68.29     23.36 o 
  10   4   0        3.84       25.63     30.86 o 
  11   4   0        0.25       16.05     32.01 o 
  12   4   0       30.99      -37.09     37.09 o 
  13   4   0        0.00      113.34     39.19 o 
   1   5   0       13.48       24.20     39.74 o 
   2   5   0       97.30      117.15     22.98 o 
   3   5   0       60.50       86.50     48.34 o 
   4   5   0       32.42       30.52     43.28 o 
   5   5   0       20.68       87.55     32.88 o 
   6   5   0       38.50      -27.74     27.74 o 
   7   5   0        0.77       19.06     30.56 o 
   8   5   0       22.19       55.23     29.63 o 
   9   5   0        5.44       29.04     27.48 o 
 -17   0   1       12.97       58.68     30.90 o 
 -15   0   1      578.14      486.48     31.25 o 
 -13   0   1       16.19       33.33     22.59 o 
 -11   0   1      106.26       88.92     21.32 o 
  -9   0   1      564.45      456.00     22.36 o 
  -7   0   1     1676.13     1831.53     28.05 o 
  -5   0   1       41.80       72.73     14.66 o 
  -3   0   1       93.87       44.64     11.46 o 
   3   0   1     1858.17     2128.73     21.72 o 
   5   0   1        1.25       11.39     15.18 o 
   7   0   1     2763.77     3008.90     34.13 o 
   9   0   1      168.25      172.07     20.06 o 
  11   0   1        1.09       31.36     21.10 o 
  13   0   1        3.68       17.59     22.52 o 
  15   0   1      237.44      202.58     29.33 o 
  17   0   1      100.44      135.42     69.55 o 
 -17   1   1        0.00      -16.40     16.40 o 
 -16   1   1       62.23       80.03     20.26 o 
 -15   1   1       13.28        5.55     20.51 o 
 -14   1   1       80.31       86.35     40.60 o 
 -13   1   1      314.13      261.96     18.57 o 
 -12   1   1       39.73       37.32     16.11 o 
 -11   1   1      180.98      184.69     16.46 o 
 -10   1   1        0.09       -3.75     14.38 o 
  -9   1   1       70.33       93.25     14.45 o 
  -8   1   1        1.20        9.61      8.54 o 
  -7   1   1     1099.63     1184.11     23.17 o 
  -6   1   1      155.55      124.54      8.10 o 
  -5   1   1     2536.29     2628.08     16.14 o 
  -4   1   1     6243.16     5767.21     22.55 o 
  -3   1   1     2234.35     2403.22     15.44 o 
  -2   1   1     4403.68     4348.56     28.82 o 
  -1   1   1      855.16      825.72     10.27 o 
   0   1   1      701.01      581.97     11.34 o 
   1   1   1      293.86      307.09      6.84 o 
   2   1   1     3232.12     3532.52     24.21 o 
   3   1   1        2.58       18.75      6.56 o 
   4   1   1      472.84      557.88     16.00 o 
   5   1   1      655.87      598.65     12.65 o 
   6   1   1       45.20       46.48      8.31 o 
   7   1   1      553.28      633.42     14.97 o 
   8   1   1     1374.53     1331.09     27.11 o 
   9   1   1        3.82        3.91     13.98 o 
  10   1   1        6.84       18.96     13.98 o 
  11   1   1      120.24      140.10     39.27 o 
  12   1   1      129.36      143.76     16.90 o 
  13   1   1        2.41      -21.66     23.63 o 
  14   1   1       31.65       44.80     18.26 o 
  15   1   1      107.95       32.88     31.26 o 
  16   1   1       15.10       65.14     20.32 o 
  17   1   1       19.58        5.33     21.02 o 
 -16   2   1        0.04      -19.34     19.34 o 
 -15   2   1       12.28       45.56     69.81 o 
 -14   2   1        0.74      -19.79     19.79 o 
 -13   2   1        0.22       18.94     17.64 o 
 -12   2   1        0.39      -10.49     15.98 o 
 -11   2   1      672.68      650.50     39.39 o 
 -10   2   1       63.10       66.64     14.78 o 
  -9   2   1      111.04      127.26     21.41 o 
  -8   2   1      137.93      136.45     13.45 o 
  -7   2   1        5.48       17.38     11.49 o 
  -6   2   1      561.00      572.92     13.53 o 
  -5   2   1      334.37      349.04     11.36 o 
  -4   2   1     1646.96     1787.56     14.35 o 
  -3   2   1       19.52       33.06      5.23 o 
  -2   2   1        9.77        6.98      4.96 o 
  -1   2   1      130.75       99.58      5.50 o 
   0   2   1       63.40       77.34      7.76 o 
   1   2   1      211.13      195.80      7.73 o 
   2   2   1      365.77      375.78      6.29 o 
   3   2   1       46.36       57.90      6.37 o 
   4   2   1      980.73     1005.91     12.19 o 
   5   2   1       37.02       57.87      7.21 o 
   6   2   1      991.44      916.75     26.12 o 
   7   2   1       16.79       18.24     12.68 o 
   8   2   1      104.04       93.50     14.04 o 
   9   2   1       41.59       36.16     14.29 o 
  10   2   1     1005.13      981.47     21.41 o 
  11   2   1        4.63        0.28     16.29 o 
  12   2   1        4.77       -0.69     16.34 o 
  13   2   1        0.00       25.71     17.59 o 
  14   2   1       53.06       48.33     30.68 o 
  15   2   1       12.17       -7.88     40.57 o 
  16   2   1        3.18      -20.88     28.17 o 
 -15   3   1        0.09       35.61     26.83 o 
 -14   3   1        1.32      -17.14     22.97 o 
 -13   3   1       56.43       19.95     36.39 o 
 -12   3   1        0.19      -12.21     16.42 o 
 -11   3   1       16.13       44.23     19.88 o 
 -10   3   1       55.77       74.72     15.40 o 
  -9   3   1     1030.54     1131.97     22.80 o 
  -8   3   1       13.29       24.28     11.10 o 
  -7   3   1       50.64       58.58     13.30 o 
  -6   3   1      143.80      172.59      9.72 o 
  -5   3   1        4.70       -1.88      6.43 o 
  -4   3   1       56.20       70.84      7.29 o 
  -3   3   1      672.17      661.28     25.76 o 
  -2   3   1       16.67       28.00     16.80 o 
  -1   3   1        5.02       11.26     17.13 o 
   0   3   1      406.27      375.58     20.15 o 
   1   3   1     1371.17     1401.17     21.64 o 
   2   3   1        0.01       48.79     12.35 o 
   3   3   1      193.37      183.89     16.44 o 
   4   3   1      196.51      211.74     10.26 o 
   5   3   1      477.90      497.00     23.36 o 
   6   3   1       23.71       43.44      8.75 o 
   7   3   1       19.67       19.15     10.01 o 
   8   3   1        3.75       15.22     19.29 o 
   9   3   1      235.18      229.51     22.43 o 
  10   3   1       14.80       27.57     13.18 o 
  11   3   1       19.47       -2.71     16.24 o 
  12   3   1       15.72       29.85     29.38 o 
  13   3   1        9.16       -3.90     17.95 o 
  14   3   1       16.88       21.87     32.53 o 
  15   3   1        4.45      -11.57     27.13 o 
 -13   4   1       32.69       25.37     38.06 o 
 -12   4   1       23.36      -36.18     36.18 o 
 -11   4   1       50.39      109.90     26.19 o 
 -10   4   1        1.09      -19.37     19.37 o 
  -9   4   1       65.20      102.48     19.85 o 
  -8   4   1      101.76       45.02     17.43 o 
  -7   4   1       54.69       73.52     24.16 o 
  -6   4   1       14.78       28.89     17.04 o 
  -5   4   1       28.63       35.82     31.39 o 
  -4   4   1        7.94       27.49     17.81 o 
  -3   4   1        0.01       23.00     17.76 o 
  -2   4   1        3.91       21.34     18.49 o 
  -1   4   1      330.60      365.70     21.76 o 
   0   4   1      346.26      373.62     20.73 o 
   1   4   1       94.57      125.53     18.16 o 
   2   4   1      154.68      171.22     19.53 o 
   3   4   1       18.60       36.87     18.14 o 
   4   4   1       18.47       38.14     17.67 o 
   5   4   1        0.35       -4.16     14.87 o 
   6   4   1       25.50       22.28     16.76 o 
   7   4   1       89.17      149.52     18.17 o 
   8   4   1        2.64       29.57     17.38 o 
   9   4   1        3.75      -26.00     27.20 o 
  10   4   1        1.02       43.31     31.28 o 
  12   4   1        0.48      -24.42     37.81 o 
  13   4   1       21.86      154.08     42.06 o 
  -9   5   1        5.94      -28.15     28.15 o 
  -8   5   1       17.61      130.52     31.94 o 
  -6   5   1        0.10      101.99     30.08 o 
  -5   5   1      102.99       55.95     27.50 o 
  -4   5   1       17.21       20.67     34.93 o 
  -3   5   1      116.69      181.13     50.34 o 
  -2   5   1        6.25       -3.21     20.33 o 
  -1   5   1       38.16        9.65     20.39 o 
   0   5   1        3.45       35.81     38.37 o 
   1   5   1       37.47       84.36     23.15 o 
   2   5   1        9.57        3.58     44.88 o 
   3   5   1       31.96       36.28     20.86 o 
   4   5   1        0.03       47.42     68.92 o 
   5   5   1       27.77      -18.12     20.52 o 
   6   5   1       17.55        4.43     29.91 o 
   7   5   1       15.52       26.22     29.25 o 
   8   5   1        5.26      -20.82     28.28 o 
   9   5   1        6.04       82.39     30.80 o 
 -18   0   2       49.13       60.09     29.98 o 
 -16   0   2        3.80       -0.43     27.23 o 
 -14   0   2      142.91      127.44     25.05 o 
 -12   0   2      158.93      154.77     19.86 o 
 -10   0   2      650.56      648.20     26.09 o 
  -8   0   2      633.97      567.37     22.38 o 
  -6   0   2     3345.08     3219.76     31.81 o 
  -4   0   2      356.00      444.87     15.49 o 
  -2   0   2     3380.28     3614.46     19.48 o 
   2   0   2     6889.62     6852.90     29.68 o 
   4   0   2      406.13      461.38     17.60 o 
   6   0   2      884.92     1079.80     23.51 o 
   8   0   2     2165.17     2281.29     34.25 o 
  10   0   2       15.89       -3.13     20.03 o 
  12   0   2       75.57       73.15     22.48 o 
  14   0   2        0.77      -13.93     24.60 o 
  16   0   2      211.27      146.03     29.61 o 
 -17   1   2       16.83       31.27     20.33 o 
 -16   1   2       18.77       -9.22     18.71 o 
 -15   1   2       22.73       33.63     14.41 o 
 -14   1   2        1.88       27.90     17.57 o 
 -13   1   2        0.00       16.79     33.89 o 
 -12   1   2        5.81       17.96     18.09 o 
 -11   1   2       49.35       53.52     15.44 o 
 -10   1   2      467.19      381.80     11.49 o 
  -9   1   2       71.62       62.41      9.05 o 
  -8   1   2       14.28       27.58      8.15 o 
  -7   1   2      282.72      293.10     21.33 o 
  -6   1   2       87.00       88.51      7.59 o 
  -5   1   2      479.06      474.84      8.37 o 
  -4   1   2     3435.93     3595.18     26.20 o 
  -3   1   2    17368.31    16647.29     34.55 o 
  -2   1   2      691.36      586.19     15.29 o 
  -1   1   2     8261.33     9036.78     18.56 o 
   0   1   2     1074.78     1062.64     20.85 o 
   1   1   2      172.13      144.62      6.76 o 
   2   1   2     6120.47     5595.86     44.84 o 
   3   1   2       20.10       11.49      5.80 o 
   4   1   2       43.46       58.56      6.23 o 
   5   1   2        0.16        0.84      7.64 o 
   6   1   2     2370.60     2376.76     38.86 o 
   7   1   2      126.41      122.78      9.17 o 
   8   1   2        2.88        5.63      9.28 o 
   9   1   2       16.10       -1.83     13.98 o 
  10   1   2       48.17       66.01     14.93 o 
  11   1   2       41.66       37.89     15.19 o 
  12   1   2      388.07      343.08     19.07 o 
  13   1   2       37.23       63.03     17.08 o 
  14   1   2      113.11       92.27     18.65 o 
  15   1   2       48.59       90.29     19.76 o 
  16   1   2        1.03       -9.51     19.66 o 
  17   1   2       77.04      106.19     21.51 o 
 -17   2   2       36.82        6.07     19.68 o 
 -16   2   2       23.89       77.49     16.44 o 
 -15   2   2        3.04        2.78     57.04 o 
 -14   2   2        0.06       33.17     18.05 o 
 -13   2   2       27.47       16.11     17.05 o 
 -12   2   2      228.49      181.26     36.46 o 
 -11   2   2       55.67      106.56     16.16 o 
 -10   2   2      375.54      331.36     32.99 o 
  -9   2   2       39.19       49.42     13.39 o 
  -8   2   2       12.81       13.24     12.66 o 
  -7   2   2        0.92       -4.63     11.67 o 
  -6   2   2        1.36       23.03      6.95 o 
  -5   2   2       15.81       23.17      6.19 o 
  -4   2   2      306.76      295.46      8.06 o 
  -3   2   2      341.02      373.29      9.31 o 
  -2   2   2      169.51      206.26      6.75 o 
  -1   2   2      211.65      219.16     15.44 o 
   0   2   2        8.15       14.27      7.90 o 
   1   2   2     2784.62     2696.33     21.94 o 
   2   2   2      570.09      708.54      8.69 o 
   3   2   2     1221.35     1259.79      9.86 o 
   4   2   2      309.82      373.14      7.25 o 
   5   2   2      433.34      488.34      9.13 o 
   6   2   2        0.03       15.54      8.10 o 
   7   2   2        0.02        7.61      8.33 o 
   8   2   2       10.23       -4.07     13.27 o 
   9   2   2       46.66       39.20     14.36 o 
  10   2   2      196.41      198.96     24.99 o 
  11   2   2      125.14      122.07     17.48 o 
  12   2   2      265.61      270.61     47.89 o 
  13   2   2      157.67      119.63     18.75 o 
  14   2   2        0.03      -11.38     26.28 o 
  15   2   2        8.34        8.26     18.97 o 
  16   2   2       11.21       79.02     32.70 o 
 -15   3   2       33.66       51.48     55.46 o 
 -14   3   2       41.74       83.16     19.44 o 
 -13   3   2       13.67       17.98     38.45 o 
 -12   3   2       14.07       27.95     29.59 o 
 -11   3   2       94.35       64.07     15.73 o 
 -10   3   2       14.99        9.73     15.12 o 
  -9   3   2      172.12      193.90     17.02 o 
  -8   3   2       44.38       58.98     10.60 o 
  -7   3   2       16.50       17.82     12.09 o 
  -6   3   2      175.34      165.31      9.60 o 
  -5   3   2       41.78       34.24      8.00 o 
  -4   3   2       30.14       27.09      8.96 o 
  -3   3   2      113.70       97.04     15.14 o 
  -2   3   2       62.57       70.50      9.18 o 
  -1   3   2       86.35      100.77      9.01 o 
   0   3   2       94.43       70.09      9.52 o 
   1   3   2      702.56      668.33     12.68 o 
   2   3   2       59.41       58.09     10.18 o 
   3   3   2       36.24       16.54      9.18 o 
   4   3   2       17.32        2.90      9.09 o 
   5   3   2      213.37      215.49     10.71 o 
   6   3   2      257.69      263.76     16.06 o 
   7   3   2        7.32       15.62     11.95 o 
   8   3   2      101.43       90.96     13.25 o 
   9   3   2        1.30       -2.10     21.44 o 
  10   3   2      183.90      177.08     20.41 o 
  11   3   2       11.44       26.03     15.60 o 
  12   3   2      105.19       75.94     17.03 o 
  13   3   2       53.43      298.62    167.58 o 
  14   3   2      117.00       84.07     18.72 o 
  15   3   2        1.53       31.88     30.16 o 
 -11   4   2        0.22       25.93     30.81 o 
 -10   4   2       10.93       12.07     43.55 o 
  -9   4   2       95.99       88.17     39.37 o 
  -8   4   2        7.21       39.61     23.60 o 
  -7   4   2        8.14       -5.82     17.32 o 
  -6   4   2        1.87       -2.04     17.47 o 
  -5   4   2        6.57       47.54     23.97 o 
  -4   4   2       69.94       75.46     18.17 o 
  -3   4   2       74.34       56.42     18.13 o 
  -2   4   2       22.06       -0.01     17.82 o 
  -1   4   2       13.48       17.25     18.25 o 
   0   4   2        0.76       11.14     17.81 o 
   1   4   2        0.23        4.44     17.56 o 
   2   4   2       22.83       -1.01     18.27 o 
   3   4   2       43.72        7.83     17.66 o 
   4   4   2       12.04       -4.76     20.62 o 
   5   4   2       35.16       37.81     15.66 o 
   6   4   2       65.98       50.00     41.58 o 
   7   4   2       38.13       33.79     18.56 o 
   8   4   2       18.31       57.39     27.61 o 
   9   4   2        6.24      -28.51     28.51 o 
  10   4   2       16.41       36.71     31.49 o 
  11   4   2       11.21      -32.50     32.50 o 
  12   4   2       25.68       79.37     40.10 o 
  -9   5   2        0.84       29.26     21.24 o 
  -8   5   2        9.93        4.88     26.43 o 
  -7   5   2        0.34       19.96     29.88 o 
  -6   5   2        1.65      -13.10     29.06 o 
  -5   5   2       69.45       26.43     27.80 o 
  -4   5   2       19.89        9.95     57.69 o 
  -3   5   2       38.65        6.61     34.56 o 
  -2   5   2        6.11       11.56     33.48 o 
  -1   5   2        6.29       43.44     21.09 o 
   0   5   2       10.47       40.14     30.67 o 
   1   5   2        0.00      -16.38     20.83 o 
   2   5   2       48.65       39.41     40.13 o 
   3   5   2        0.63      -12.40     38.73 o 
   4   5   2        8.45      -20.52     20.52 o 
   5   5   2        0.19       17.19     20.55 o 
   6   5   2       27.12       65.66     29.39 o 
   9   5   2       21.32      118.52     30.42 o 
 -17   0   3       64.50       82.53     29.87 o 
 -15   0   3       49.72       12.92     25.27 o 
 -13   0   3       11.98        8.05     23.27 o 
 -11   0   3      291.58      269.18     23.67 o 
  -9   0   3      616.45      560.66     23.59 o 
  -7   0   3     2176.08     2386.67     30.44 o 
  -5   0   3       74.91      143.02     15.50 o 
  -3   0   3      982.10     1050.19     16.97 o 
  -1   0   3      425.33      208.05     10.59 o 
   1   0   3     8119.05     8587.10     18.87 o 
   3   0   3     1342.08     1403.39     21.05 o 
   5   0   3     6621.83     6851.43     44.36 o 
   7   0   3      277.97      280.53     20.49 o 
   9   0   3      689.57      699.09     27.03 o 
  11   0   3       19.05        0.10     21.85 o 
  13   0   3      484.83      415.17     28.68 o 
  15   0   3      395.45      342.85     31.21 o 
  17   0   3       88.56       56.98     29.76 o 
 -17   1   3        0.06       -8.00     28.96 o 
 -16   1   3        1.57       56.00     19.73 o 
 -15   1   3        0.70       14.76     18.87 o 
 -14   1   3       76.95       58.41     14.22 o 
 -13   1   3       83.09      101.25     21.06 o 
 -12   1   3      374.87      362.93     19.00 o 
 -11   1   3        8.50      -12.22     15.00 o 
 -10   1   3       16.94       19.19     14.09 o 
  -9   1   3       54.13       45.95     13.46 o 
  -8   1   3     1082.20     1102.18     18.79 o 
  -7   1   3      580.40      654.00     21.98 o 
  -6   1   3      777.89      835.47     23.46 o 
  -5   1   3      312.24      335.14     11.32 o 
  -4   1   3       72.90       93.73      5.17 o 
  -3   1   3     2894.47     2765.08     12.30 o 
  -2   1   3       51.48       90.29      7.61 o 
  -1   1   3      123.23      125.43      8.11 o 
   0   1   3     1171.98     1091.66     12.32 o 
   1   1   3      337.71      217.49     11.07 o 
   2   1   3     1613.28     1441.04     25.57 o 
   3   1   3      835.91      800.01      9.15 o 
   4   1   3       38.04       80.56      6.47 o 
   5   1   3     1527.49     1783.22     27.69 o 
   6   1   3       24.38        9.13      8.57 o 
   7   1   3      124.30      128.98      9.86 o 
   8   1   3      165.87      169.52     20.23 o 
   9   1   3      292.60      274.76     15.84 o 
  10   1   3       20.58       24.37     15.09 o 
  11   1   3        6.98       -5.21     16.90 o 
  12   1   3      517.31      487.49     37.92 o 
  13   1   3      105.67       84.92     17.98 o 
  14   1   3       93.82      121.67     18.40 o 
  15   1   3        0.81        0.06     29.87 o 
  16   1   3       21.47       49.45     20.36 o 
  17   1   3        0.01      -28.76     28.76 o 
 -17   2   3       28.49       66.04     59.63 o 
 -16   2   3       11.15      -15.23     15.23 o 
 -15   2   3        9.08       -5.67     24.08 o 
 -14   2   3        0.42        4.05     34.18 o 
 -13   2   3       60.52       40.98     16.93 o 
 -12   2   3       45.67       58.69     18.35 o 
 -11   2   3      333.39      318.22     19.00 o 
 -10   2   3        9.25       -6.35     25.64 o 
  -9   2   3       96.09      110.00     14.00 o 
  -8   2   3     1135.21     1084.03     22.26 o 
  -7   2   3      127.72      110.00     11.68 o 
  -6   2   3      741.50      734.67     14.69 o 
  -5   2   3      229.01      240.08      6.61 o 
  -4   2   3     2091.05     2343.24     20.63 o 
  -3   2   3     2111.71     2112.26     15.41 o 
  -2   2   3       36.69       32.12      5.86 o 
  -1   2   3       67.70       66.73      8.98 o 
   0   2   3      449.30      452.15     11.76 o 
   1   2   3     1709.06     1546.86     15.02 o 
   2   2   3        5.45       11.03      5.54 o 
   3   2   3      397.23      395.98      9.13 o 
   4   2   3     1063.33     1006.41      9.67 o 
   5   2   3       86.18       93.33      6.94 o 
   6   2   3        0.01        2.50      8.20 o 
   7   2   3      201.32      151.64     20.74 o 
   8   2   3      115.22      156.92     23.01 o 
   9   2   3      399.56      349.65     26.95 o 
  10   2   3      234.47      260.78     17.45 o 
  11   2   3     1043.79      960.35     23.35 o 
  12   2   3       86.20       50.98     27.84 o 
  13   2   3       24.05       17.44     18.25 o 
  14   2   3       43.89      101.88     22.24 o 
  15   2   3       21.93       48.46     19.61 o 
 -15   3   3        0.00       35.26     80.38 o 
 -14   3   3        0.72      -18.68     18.68 o 
 -13   3   3        9.58       19.47     17.43 o 
 -12   3   3        2.54       48.99     16.96 o 
 -11   3   3       43.85       20.09     20.34 o 
 -10   3   3       19.34       32.58     12.89 o 
  -9   3   3      521.42      529.30     14.97 o 
  -8   3   3       51.23       47.20     10.27 o 
  -7   3   3      224.34      215.33     10.60 o 
  -6   3   3      123.69      116.14     11.52 o 
  -5   3   3       10.85       27.59      7.90 o 
  -4   3   3        2.15       18.52     15.02 o 
  -3   3   3        0.66        0.45      9.27 o 
  -2   3   3      374.75      366.43     22.01 o 
  -1   3   3      716.80      631.01     16.39 o 
   0   3   3      224.96      240.62     11.28 o 
   1   3   3      278.74      291.44     14.56 o 
   2   3   3      105.01      113.44      9.96 o 
   3   3   3        0.22       -2.97     10.55 o 
   4   3   3       10.10       24.84      9.88 o 
   5   3   3       78.91      104.46     10.25 o 
   6   3   3       83.08       82.63     12.20 o 
   7   3   3      455.60      446.07     26.02 o 
   8   3   3       12.06       14.38     20.20 o 
   9   3   3      213.78      255.20     27.75 o 
  10   3   3        2.12       11.97     23.37 o 
  11   3   3      102.04       92.48     25.45 o 
  12   3   3       57.81       55.85     27.49 o 
  13   3   3       48.30        2.07     27.45 o 
  14   3   3        2.62       59.44     30.66 o 
 -13   4   3        2.14      -34.83     34.83 o 
 -12   4   3       31.38      137.94     46.22 o 
 -11   4   3        3.36      -21.20     21.20 o 
 -10   4   3       48.77       29.32     50.13 o 
  -9   4   3        4.82      -18.93     18.93 o 
  -8   4   3       32.00       48.72     19.56 o 
  -7   4   3       24.39       27.67     19.69 o 
  -6   4   3      152.71      162.39     27.53 o 
  -5   4   3        9.71       35.50     23.83 o 
  -4   4   3       10.70       11.95     16.45 o 
  -3   4   3        3.20      -17.50     17.50 o 
  -2   4   3        0.94      -17.70     17.70 o 
  -1   4   3        3.88        0.78     17.52 o 
   0   4   3        0.01       -6.06     18.39 o 
   1   4   3       64.22       62.39     28.79 o 
   2   4   3       63.00       64.09     29.87 o 
   3   4   3        2.06       -1.47     17.42 o 
   4   4   3       86.63      108.94     18.56 o 
   5   4   3        6.80       32.35     14.68 o 
   6   4   3       12.02       22.17     22.57 o 
   7   4   3      168.52      108.01     25.93 o 
   8   4   3        0.37       42.82     25.35 o 
   9   4   3       42.56       30.40     29.70 o 
  10   4   3       12.27       38.37     30.80 o 
  11   4   3        0.21      -35.07     35.07 o 
  12   4   3        4.73      175.00     40.64 o 
  -9   5   3       28.92      144.50     43.77 o 
  -8   5   3        6.65      -29.16     29.16 o 
  -7   5   3        0.61       92.72     29.78 o 
  -5   5   3       79.62      110.24     28.96 o 
  -4   5   3        4.43       30.98     35.93 o 
  -3   5   3       30.58      108.45    102.38 o 
  -2   5   3       22.83       53.58     20.55 o 
  -1   5   3       11.83       -3.21     49.99 o 
   0   5   3       13.41       -0.35     20.32 o 
   1   5   3       48.88       81.46     78.61 o 
   2   5   3        9.04       -4.47     29.19 o 
   3   5   3       20.50      -21.96     27.99 o 
   4   5   3        0.03       44.43     32.56 o 
   5   5   3       17.51       69.68     25.39 o 
   6   5   3      118.88      174.55     32.01 o 
   8   5   3        0.06      -28.08     28.08 o 
 -18   0   4       20.98       96.18     32.76 o 
 -16   0   4       14.38      -20.86     25.98 o 
 -14   0   4       30.17       37.35     25.51 o 
 -12   0   4      371.57      409.06     27.13 o 
 -10   0   4      989.13     1006.82     28.77 o 
  -8   0   4      137.67      148.37     19.13 o 
  -6   0   4     1470.36     1324.18     24.13 o 
  -4   0   4     3222.99     3312.45     27.44 o 
  -2   0   4      163.47      197.30     12.45 o 
   0   0   4    24512.46    20754.02     39.36 o 
   2   0   4     7699.62     7408.24     88.01 o 
   4   0   4      783.88      729.50     12.17 o 
   6   0   4      479.74      546.14     21.85 o 
   8   0   4      333.74      277.65     22.90 o 
  10   0   4        3.85       12.05     22.19 o 
  12   0   4        1.33       -4.86     23.90 o 
  14   0   4       58.99       58.14     25.20 o 
  16   0   4       26.60       50.21     29.71 o 
 -18   1   4       31.48       75.65     42.15 o 
 -17   1   4        0.17       49.56     20.62 o 
 -16   1   4        1.29       -5.94     19.39 o 
 -15   1   4      126.18       94.53     18.97 o 
 -14   1   4       21.79        6.10     23.30 o 
 -13   1   4       36.95       32.36     33.07 o 
 -12   1   4       44.93       38.69     16.02 o 
 -11   1   4      346.93      303.17     14.67 o 
 -10   1   4        0.06      -10.19     11.24 o 
  -9   1   4        6.04        6.59     10.53 o 
  -8   1   4       80.79       73.69     13.65 o 
  -7   1   4      447.25      409.35     14.32 o 
  -6   1   4      564.72      653.13     14.29 o 
  -5   1   4      519.97      493.65     31.34 o 
  -4   1   4     2087.16     2162.28     24.96 o 
  -3   1   4     6466.95     6651.12     40.20 o 
  -2   1   4    24237.04    24167.28     45.40 o 
  -1   1   4     5891.96     5728.99     24.46 o 
   0   1   4      508.64      362.78      7.43 o 
   1   1   4       17.37       33.90      6.94 o 
   2   1   4      356.67      329.99     12.46 o 
   3   1   4      269.22      235.06      5.90 o 
   4   1   4      879.69      818.95     14.99 o 
   5   1   4      653.30      638.52     10.84 o 
   6   1   4      487.75      525.61     18.92 o 
   7   1   4       12.86       26.80      9.38 o 
   8   1   4       33.74       32.81     13.72 o 
   9   1   4        0.51       -1.24     14.43 o 
  10   1   4        0.34      -12.71     14.65 o 
  11   1   4      187.44      173.62     23.27 o 
  12   1   4       11.74       11.42     16.69 o 
  13   1   4       25.56       43.84     17.71 o 
  14   1   4       32.39       11.62     18.29 o 
  15   1   4        0.00       21.54     22.79 o 
  16   1   4        0.91        2.90     19.59 o 
 -17   2   4        0.27      -20.77     20.77 o 
 -16   2   4        0.10      -13.35     26.22 o 
 -15   2   4        2.72       38.05     18.37 o 
 -14   2   4       18.07       -1.08     13.82 o 
 -13   2   4        0.02       -1.65     14.77 o 
 -12   2   4       89.23      102.80     13.34 o 
 -11   2   4      109.77      110.89     23.72 o 
 -10   2   4        0.01        7.39     13.71 o 
  -9   2   4      114.46      116.40     13.88 o 
  -8   2   4       74.76       94.21     13.38 o 
  -7   2   4      455.27      432.36     14.36 o 
  -6   2   4      540.42      677.50     13.93 o 
  -5   2   4     1293.29     1217.55     16.25 o 
  -4   2   4     4739.69     5121.98     19.38 o 
  -3   2   4      339.07      355.75     10.79 o 
  -2   2   4       89.15      110.59      9.46 o 
  -1   2   4      491.10      431.21     17.94 o 
   0   2   4       52.32       77.90      9.32 o 
   1   2   4      278.89      320.00      8.95 o 
   2   2   4        8.90       21.47      7.99 o 
   3   2   4      317.13      295.57      9.31 o 
   4   2   4      224.28      201.08      8.66 o 
   5   2   4      164.34      191.18      7.00 o 
   6   2   4       10.68       22.55     10.10 o 
   7   2   4       78.60       94.23     30.91 o 
   8   2   4        3.33        6.32     12.96 o 
   9   2   4      621.41      697.73     18.32 o 
  10   2   4      105.56      113.41     15.10 o 
  11   2   4       46.80       53.86     24.74 o 
  12   2   4       51.62       13.14     26.12 o 
  13   2   4      144.16      144.01     18.65 o 
  14   2   4        8.90       -4.66     35.26 o 
  15   2   4        5.05       12.44     50.13 o 
 -15   3   4        0.26       27.77     31.18 o 
 -14   3   4        1.06       18.28     18.98 o 
 -13   3   4       11.69       32.70     18.81 o 
 -12   3   4       40.14       45.73     26.78 o 
 -11   3   4        0.17       13.25     24.51 o 
 -10   3   4      154.73      143.80     20.88 o 
  -9   3   4       96.52      119.60     12.59 o 
  -8   3   4       53.82       28.66     14.88 o 
  -7   3   4        0.26       -4.19     10.79 o 
  -6   3   4      107.93      104.59     10.47 o 
  -5   3   4        4.93        3.24      8.42 o 
  -4   3   4       68.90       73.54     10.24 o 
  -3   3   4      241.71      199.07     11.06 o 
  -2   3   4        2.90       13.21     10.07 o 
  -1   3   4       20.54       28.30      9.95 o 
   0   3   4       91.82      111.50     10.82 o 
   1   3   4      124.30      114.57     10.82 o 
   2   3   4      242.76      208.83     10.23 o 
   3   3   4        2.99       11.03      9.18 o 
   4   3   4       55.27       78.39     10.48 o 
   5   3   4        4.60        8.75      9.80 o 
   6   3   4      162.49      196.40     18.62 o 
   7   3   4      564.53      559.94     65.65 o 
   8   3   4        1.63        8.69     21.69 o 
   9   3   4       11.54       58.99     24.45 o 
  10   3   4      313.42      320.08     28.51 o 
  11   3   4       62.43       48.23     25.51 o 
  12   3   4        1.99      -22.87     26.79 o 
  13   3   4        0.00       63.38     29.08 o 
  14   3   4       13.14       -6.07     29.11 o 
 -13   4   4       24.31       39.10     35.59 o 
 -12   4   4       23.04       43.99     23.81 o 
 -11   4   4       26.94       18.83     28.23 o 
 -10   4   4        5.85       21.19     26.10 o 
  -9   4   4        0.30       18.24     19.94 o 
  -8   4   4        9.79      -18.25     18.25 o 
  -7   4   4       76.29       57.22     18.43 o 
  -6   4   4       87.78      111.86     25.29 o 
  -5   4   4        2.56       -3.01     23.37 o 
  -4   4   4       62.32       13.90     23.73 o 
  -3   4   4       44.66       50.01     18.68 o 
  -2   4   4       99.56      101.90     18.22 o 
  -1   4   4       41.80       54.68     18.26 o 
   0   4   4      326.79      287.21     20.76 o 
   1   4   4       23.06       19.34     17.15 o 
   2   4   4       14.26        3.90     16.99 o 
   3   4   4      151.95      104.18     18.56 o 
   4   4   4       35.03       41.78     14.57 o 
   5   4   4        0.58       14.11     14.50 o 
   6   4   4      318.45      293.66     20.58 o 
   7   4   4       16.48      -22.35     23.83 o 
   8   4   4       26.97       36.94     26.92 o 
   9   4   4       91.20      157.51     30.39 o 
  10   4   4        2.38      -30.46     30.46 o 
  12   4   4        2.35      132.07     41.34 o 
  -9   5   4        8.08       30.88     30.92 o 
  -8   5   4        0.01      104.26     30.67 o 
  -7   5   4        0.45        9.98     26.99 o 
  -6   5   4       19.10       18.05     28.95 o 
  -5   5   4       10.40       61.06     28.27 o 
  -4   5   4       43.41      -22.49     28.67 o 
  -3   5   4       30.01       17.53     52.83 o 
  -2   5   4       63.60       95.92     33.34 o 
  -1   5   4        1.74        3.45     30.36 o 
   0   5   4        0.01        3.63     42.85 o 
   1   5   4      128.36       94.98     21.29 o 
   2   5   4       88.41       84.90     21.94 o 
   3   5   4        0.44       71.41     32.34 o 
   4   5   4       12.19       59.03     33.99 o 
   5   5   4      150.21      217.29     32.70 o 
   6   5   4        1.22       19.19     31.16 o 
   7   5   4        7.52       67.61     28.58 o 
   8   5   4       11.20       34.60     27.11 o 
 -17   0   5        1.19       -6.33     27.98 o 
 -15   0   5      202.58      221.85     28.70 o 
 -13   0   5      100.22      110.13     24.83 o 
 -11   0   5      102.72      117.50     23.05 o 
  -9   0   5      481.62      476.43     23.47 o 
  -7   0   5      160.86      224.20     18.78 o 
  -5   0   5      514.56      536.33     18.17 o 
  -3   0   5     2734.29     2701.52     24.23 o 
  -1   0   5     8360.57     7006.77     33.78 o 
   1   0   5     5870.11     5770.50     56.30 o 
   3   0   5      695.90      650.94     11.32 o 
   5   0   5     1570.44     1680.13     18.68 o 
   7   0   5        0.07        6.63     11.63 o 
   9   0   5        0.73      -18.70     20.56 o 
  11   0   5       20.41       32.47     23.66 o 
  13   0   5      148.07      109.19     26.66 o 
  15   0   5      212.59      180.07     28.91 o 
 -18   1   5        1.89        8.71     51.10 o 
 -17   1   5        0.70      -20.40     20.40 o 
 -16   1   5        5.39        0.97     28.01 o 
 -15   1   5        2.00       25.29     18.48 o 
 -14   1   5        3.27       35.92     17.60 o 
 -13   1   5       60.35       74.10     17.33 o 
 -12   1   5       12.70       16.51     17.94 o 
 -11   1   5       34.15       20.82     14.83 o 
 -10   1   5      105.27       84.89     14.11 o 
  -9   1   5       31.23       32.13     13.78 o 
  -8   1   5       18.30       19.02     12.68 o 
  -7   1   5      427.38      470.06     13.85 o 
  -6   1   5       86.16       85.13     11.38 o 
  -5   1   5      393.32      386.57     12.62 o 
  -4   1   5     4809.83     4890.72     58.55 o 
  -3   1   5     1784.25     1894.12     24.65 o 
  -2   1   5       48.90      109.55     14.88 o 
  -1   1   5     4053.33     4304.21     34.73 o 
   0   1   5     5858.62     5276.46     56.36 o 
   1   1   5     1166.47     1210.98      9.10 o 
   2   1   5      218.44      184.20      7.67 o 
   3   1   5       41.56       46.37      5.14 o 
   4   1   5      670.09      754.24     34.66 o 
   5   1   5      548.89      562.94     33.65 o 
   6   1   5      820.14      887.00     24.68 o 
   7   1   5       19.94       10.46     13.39 o 
   8   1   5       29.94       34.91     14.18 o 
   9   1   5      442.96      414.53     18.06 o 
  10   1   5       19.05       24.30     15.17 o 
  11   1   5       53.20       41.86     16.41 o 
  12   1   5       57.97       41.36     17.62 o 
  13   1   5       28.65        8.93     18.05 o 
  14   1   5       67.69       81.65     18.88 o 
  15   1   5       23.23       -1.27     18.99 o 
  16   1   5        8.62        0.89     19.64 o 
 -17   2   5       11.89        8.45     19.90 o 
 -16   2   5        1.46       45.98     42.11 o 
 -15   2   5        1.12       11.60     18.87 o 
 -14   2   5       56.81       40.29     35.76 o 
 -13   2   5      116.36      126.19     25.00 o 
 -12   2   5       91.72      111.45     17.12 o 
 -11   2   5      377.56      423.59     18.05 o 
 -10   2   5       83.12       75.64     15.87 o 
  -9   2   5        0.95       13.06     10.52 o 
  -8   2   5       81.84       90.60     10.26 o 
  -7   2   5      534.55      530.42     21.85 o 
  -6   2   5     1495.73     1580.60     14.75 o 
  -5   2   5      352.87      341.86     11.08 o 
  -4   2   5     1878.31     1834.89     15.74 o 
  -3   2   5     1493.25     1542.70     19.02 o 
  -2   2   5      865.14      775.91     16.21 o 
  -1   2   5       15.11       10.43      9.30 o 
   0   2   5       24.84       29.59      8.90 o 
   1   2   5      280.90      283.59      9.00 o 
   2   2   5      982.61     1070.26     12.83 o 
   3   2   5       83.93      121.21      6.94 o 
   4   2   5        2.49        4.69      5.88 o 
   5   2   5       59.19       53.22      7.33 o 
   6   2   5      366.06      386.49     14.93 o 
   7   2   5        4.33       28.09     11.89 o 
   8   2   5      178.81      180.70     16.54 o 
   9   2   5      378.57      350.49     17.92 o 
  10   2   5       14.38      -23.26     25.39 o 
  11   2   5       37.60       53.15     27.09 o 
  12   2   5       34.86       94.14     26.88 o 
  13   2   5        6.93      -27.86     27.86 o 
  14   2   5        6.60        0.37     35.02 o 
  15   2   5        1.91       33.09     65.66 o 
 -15   3   5        6.43       27.33     28.89 o 
 -14   3   5       20.30       43.88     27.66 o 
 -13   3   5       41.31       39.82     28.08 o 
 -12   3   5       19.56        1.35     25.66 o 
 -11   3   5       61.19       42.32     14.03 o 
 -10   3   5        0.03        2.26     16.68 o 
  -9   3   5      184.40      181.52     17.12 o 
  -8   3   5      269.47      270.24     22.33 o 
  -7   3   5       32.91       43.01      9.31 o 
  -6   3   5      106.01       82.61      9.17 o 
  -5   3   5       11.95       23.31     11.89 o 
  -4   3   5      298.24      340.91     15.81 o 
  -3   3   5       37.26       67.98     22.70 o 
  -2   3   5       42.40       65.96     10.74 o 
  -1   3   5        0.73        4.74     10.20 o 
   0   3   5      447.43      440.36     20.95 o 
   1   3   5       43.36       24.21     10.57 o 
   2   3   5        0.90        6.99      9.43 o 
   3   3   5       23.82       41.78     14.47 o 
   4   3   5        3.37       -4.20      9.79 o 
   5   3   5      101.13      122.75     10.49 o 
   6   3   5      172.43      202.05     13.38 o 
   7   3   5       42.13       72.63     16.85 o 
   8   3   5      317.40      319.62     27.19 o 
   9   3   5       63.47       -6.23     23.78 o 
  10   3   5        0.03        1.16     25.91 o 
  11   3   5      109.31      156.04     29.10 o 
  12   3   5        3.15       47.40     27.95 o 
  13   3   5       13.77      -30.59     30.59 o 
  14   3   5       30.39       11.22     29.78 o 
 -13   4   5        2.06       80.55     31.78 o 
 -11   4   5      108.25      197.26     34.71 o 
 -10   4   5      108.63       50.74     24.16 o 
  -9   4   5       11.80       21.97     35.31 o 
  -8   4   5       12.81       14.09     18.65 o 
  -7   4   5       38.45       58.62     64.79 o 
  -6   4   5        7.34      -11.16     25.18 o 
  -5   4   5       12.71        6.65     24.92 o 
  -4   4   5        0.96        9.91     25.04 o 
  -3   4   5       31.04       35.47     17.48 o 
  -2   4   5       70.40       67.38     17.76 o 
  -1   4   5      273.04      306.04     19.97 o 
   0   4   5        5.67       54.41     18.19 o 
   1   4   5      246.43      292.81     30.89 o 
   2   4   5        0.05       34.28     18.11 o 
   3   4   5        3.29       61.77     18.49 o 
   4   4   5        6.66       -0.72     14.12 o 
   5   4   5      163.40      128.44     30.12 o 
   6   4   5        5.36       17.83     38.73 o 
   7   4   5       27.37       40.18     24.11 o 
   8   4   5       13.39       -5.00     25.77 o 
   9   4   5       13.78       89.11     29.27 o 
  11   4   5        0.56      -34.39     34.39 o 
  -8   5   5        5.53      127.92     30.39 o 
  -6   5   5        1.24       98.20     30.43 o 
  -5   5   5        3.00      -28.31     28.31 o 
  -4   5   5        6.26       -6.39     29.75 o 
  -3   5   5        6.39       79.75     20.66 o 
  -2   5   5        6.89       39.32     55.41 o 
  -1   5   5       68.93       -0.14     20.80 o 
   0   5   5        8.11      -21.10     21.10 o 
   1   5   5       26.55       76.06     21.10 o 
   2   5   5       10.04       79.61     22.51 o 
   3   5   5       21.19       79.64     34.11 o 
   4   5   5       50.28       26.71     31.20 o 
   5   5   5        3.82       12.74     31.55 o 
   6   5   5       11.28       14.39     29.88 o 
   7   5   5        0.04        1.21     26.60 o 
   8   5   5        4.89       34.55     28.23 o 
 -18   0   6        1.86       57.76     30.19 o 
 -16   0   6        9.93       19.86     26.64 o 
 -14   0   6      165.53      124.71     25.93 o 
 -12   0   6      167.52      138.90     24.44 o 
 -10   0   6       16.25       29.90     21.30 o 
  -8   0   6      268.22      263.43     20.66 o 
  -6   0   6      242.69      248.59     17.69 o 
  -4   0   6     2400.52     2465.08     26.04 o 
  -2   0   6      620.49      787.59     17.95 o 
   0   0   6     3019.56     2483.82     82.93 o 
   2   0   6      402.25      396.29      8.20 o 
   4   0   6      204.33      220.35     10.74 o 
   6   0   6     2399.38     2587.11     37.92 o 
   8   0   6      131.14      159.44     22.75 o 
  10   0   6       18.16        9.38     23.94 o 
  12   0   6      376.24      335.33     28.74 o 
  14   0   6        2.94        3.14     26.38 o 
  16   0   6       98.96      131.11     31.96 o 
 -18   1   6        5.67       31.97     30.63 o 
 -17   1   6       12.09       16.90     32.74 o 
 -16   1   6        0.41       32.88     34.45 o 
 -15   1   6      145.93      174.45     20.13 o 
 -14   1   6       28.90       49.51     21.81 o 
 -13   1   6       60.41       43.94     23.95 o 
 -12   1   6      534.28      523.67     19.70 o 
 -11   1   6       87.94       80.06     21.31 o 
 -10   1   6       16.40        0.36     14.38 o 
  -9   1   6       24.45       37.71     13.78 o 
  -8   1   6     1163.42     1279.84     19.46 o 
  -7   1   6      425.86      515.50     15.16 o 
  -6   1   6       99.62      127.60     14.56 o 
  -5   1   6       22.13       28.45     16.88 o 
  -4   1   6        9.94        8.22      6.97 o 
  -3   1   6      763.44      728.01      8.71 o 
  -2   1   6       21.31       58.70     15.50 o 
  -1   1   6      316.50      280.72     10.28 o 
   0   1   6     1269.79     1352.64     19.40 o 
   1   1   6      268.55      245.68      8.14 o 
   2   1   6     2318.07     2462.59     12.83 o 
   3   1   6      535.02      577.16     11.72 o 
   4   1   6        5.44        1.03      4.96 o 
   5   1   6       87.88       98.42      9.18 o 
   6   1   6     1014.99     1065.21     55.48 o 
   7   1   6      179.13      191.38     14.84 o 
   8   1   6      280.94      275.74     16.17 o 
   9   1   6       11.09       15.15     14.92 o 
  10   1   6      361.36      369.19     41.97 o 
  11   1   6        0.03       -9.51     16.11 o 
  12   1   6       93.19       99.68     18.06 o 
  13   1   6       39.68       38.27     18.85 o 
  14   1   6        0.02      -18.85     18.85 o 
  15   1   6        0.48       43.69     37.54 o 
  16   1   6       19.16       63.22     64.47 o 
 -17   2   6       15.49      -31.58     31.58 o 
 -16   2   6       21.92      -30.89     30.89 o 
 -15   2   6       14.94      -18.86     18.86 o 
 -14   2   6       23.69      -17.12     17.12 o 
 -13   2   6       30.47       45.07     17.52 o 
 -12   2   6       99.47       98.77     17.23 o 
 -11   2   6       45.85       70.67     16.41 o 
 -10   2   6      492.63      464.47     40.32 o 
  -9   2   6       39.50       18.39     24.70 o 
  -8   2   6      242.28      219.17     13.44 o 
  -7   2   6       15.40        4.04      9.54 o 
  -6   2   6      233.10      204.71     14.45 o 
  -5   2   6      473.61      375.40     10.77 o 
  -4   2   6       20.58       18.43      5.91 o 
  -3   2   6     1131.97     1254.81     26.08 o 
  -2   2   6      207.93      280.11     13.63 o 
  -1   2   6      250.84      297.03     16.47 o 
   0   2   6     1424.27     1431.55     14.53 o 
   1   2   6      406.95      374.82     18.56 o 
   2   2   6      423.13      504.19     18.25 o 
   3   2   6      162.83      184.34      6.30 o 
   4   2   6       61.37       52.43      6.94 o 
   5   2   6      558.48      535.97     16.79 o 
   6   2   6       34.04       37.51     22.00 o 
   7   2   6      595.44      619.66     16.19 o 
   8   2   6        3.64       15.23     24.21 o 
   9   2   6      338.96      434.53     29.75 o 
  10   2   6       52.63       84.58     27.30 o 
  11   2   6      433.29      352.70     32.76 o 
  12   2   6       27.27      -27.50     27.50 o 
  13   2   6       13.16       -0.05     26.10 o 
  14   2   6       22.91       53.01     31.09 o 
  15   2   6       16.04       34.83     58.23 o 
 -15   3   6       49.85       21.75     29.46 o 
 -14   3   6        9.95      -27.45     27.45 o 
 -13   3   6       13.82      -26.27     26.27 o 
 -12   3   6        0.01        9.98     24.84 o 
 -11   3   6      165.97      156.00     30.80 o 
 -10   3   6       21.25       58.30     19.01 o 
  -9   3   6      198.13      146.25     16.71 o 
  -8   3   6       14.88        4.92     10.67 o 
  -7   3   6        1.07       -1.14      9.39 o 
  -6   3   6        8.61        8.64      9.21 o 
  -5   3   6      118.74       96.51     11.39 o 
  -4   3   6       94.57       80.90     13.66 o 
  -3   3   6      288.74      271.88     40.02 o 
  -2   3   6        0.08       11.07     10.33 o 
  -1   3   6      105.92       89.71     11.09 o 
   0   3   6        4.86        9.11     10.41 o 
   1   3   6       12.01       13.44     10.97 o 
   2   3   6       87.69      105.49      9.79 o 
   3   3   6      337.66      330.69     11.50 o 
   4   3   6       10.71       17.01      9.86 o 
   5   3   6        0.49        6.89     12.33 o 
   6   3   6      964.14     1001.48     20.49 o 
   7   3   6       77.95      111.45     44.76 o 
   8   3   6       75.78       69.71     24.40 o 
   9   3   6        1.34       43.31     25.36 o 
  10   3   6        3.34       33.89     26.79 o 
  11   3   6       13.20        2.22     26.31 o 
  13   3   6       36.02       93.89     30.03 o 
 -13   4   6        0.18      202.96     45.29 o 
 -12   4   6       19.14       16.73     27.77 o 
 -11   4   6        8.78       -6.03     21.06 o 
 -10   4   6        1.24       46.99     20.70 o 
  -9   4   6        1.54      -15.66     25.49 o 
  -8   4   6        1.93       36.14     19.14 o 
  -7   4   6        0.00       24.91     28.64 o 
  -6   4   6       17.66       -7.55     24.35 o 
  -5   4   6        2.63       39.18     26.05 o 
  -4   4   6        2.47       51.84     25.38 o 
  -3   4   6      408.76      415.57     29.96 o 
  -2   4   6      316.66      341.22     26.28 o 
  -1   4   6        0.20      -13.68     17.83 o 
   0   4   6      344.77      289.02     19.53 o 
   1   4   6        3.71      -14.32     18.21 o 
   2   4   6        3.48        8.31     17.87 o 
   3   4   6      118.16      136.42     18.41 o 
   4   4   6       99.46      111.32     38.50 o 
   5   4   6       94.39      123.27     49.06 o 
   6   4   6        6.39       34.83     18.19 o 
   7   4   6       53.85       65.31     24.18 o 
   8   4   6       70.18       62.86     48.89 o 
   9   4   6        1.64       37.55     39.75 o 
  10   4   6        0.43      -26.12     26.12 o 
  11   4   6       51.87       70.24     34.39 o 
  -9   5   6        2.00       -3.98     29.85 o 
  -8   5   6       15.53       52.34     28.94 o 
  -7   5   6        8.48       19.19     28.56 o 
  -6   5   6       40.58      118.43     30.62 o 
  -5   5   6       16.47      -29.32     29.32 o 
  -4   5   6        0.04       65.49     29.75 o 
  -3   5   6       20.86       29.59     29.63 o 
  -2   5   6       30.81       -6.23     25.07 o 
  -1   5   6        0.42       11.09     41.53 o 
   0   5   6      175.16      208.52     24.86 o 
   1   5   6       33.57       33.54     57.88 o 
   2   5   6      199.81      238.78     34.77 o 
   3   5   6        1.06        5.57     31.87 o 
   4   5   6       13.08      -13.64     32.96 o 
   5   5   6        3.37       12.08     31.83 o 
   6   5   6       56.15       33.53     32.33 o 
 -17   0   7        0.48      -28.63     28.63 o 
 -15   0   7      111.46       42.75     26.20 o 
 -13   0   7       19.12       -4.20     24.31 o 
 -11   0   7        3.16      -12.89     22.08 o 
  -9   0   7      396.83      337.70     22.26 o 
  -7   0   7      131.57      135.73     18.67 o 
  -5   0   7      148.03      109.67     15.59 o 
  -3   0   7     6845.90     6099.05     37.83 o 
  -1   0   7      270.39      260.70     15.89 o 
   1   0   7      123.89      102.67      9.00 o 
   3   0   7     2717.27     2764.70     20.23 o 
   5   0   7        9.09       -1.98     10.96 o 
   7   0   7      395.40      446.35     24.95 o 
   9   0   7      148.78      144.96     25.67 o 
  11   0   7      543.77      526.29     30.83 o 
  13   0   7        4.85      -26.25     26.25 o 
  15   0   7       27.98       93.37     28.71 o 
 -18   1   7        3.06       29.09     44.94 o 
 -17   1   7       21.72      142.90     30.31 o 
 -16   1   7       36.51       51.30     58.53 o 
 -15   1   7       14.04       -5.81     25.11 o 
 -14   1   7      105.79       83.88     29.49 o 
 -13   1   7      237.55      187.39     18.61 o 
 -12   1   7       48.01       35.45     27.74 o 
 -11   1   7      104.75      103.17     16.05 o 
 -10   1   7      351.68      362.74     17.03 o 
  -9   1   7      139.34      131.57     14.98 o 
  -8   1   7      319.49      399.05     15.71 o 
  -7   1   7       15.22        8.65     11.81 o 
  -6   1   7      761.72      815.12     15.44 o 
  -5   1   7      704.00      710.67     29.71 o 
  -4   1   7      301.60      349.98      9.03 o 
  -3   1   7      238.60      285.10      9.84 o 
  -2   1   7     5528.22     5606.14     24.64 o 
  -1   1   7      126.38      101.76      6.05 o 
   0   1   7       24.10       26.26      4.65 o 
   1   1   7       17.68       22.82      7.41 o 
   2   1   7     3864.64     4059.78     19.50 o 
   3   1   7       27.20       31.72      6.94 o 
   4   1   7      250.06      287.15     10.81 o 
   5   1   7        6.80        6.31     12.99 o 
   6   1   7        9.35       11.11     13.17 o 
   7   1   7      719.41      745.44     19.35 o 
   8   1   7      883.03      877.35     20.96 o 
   9   1   7      689.15      665.95     21.04 o 
  10   1   7       58.00       87.05     33.31 o 
  11   1   7        0.17       20.88     16.83 o 
  12   1   7      575.10      512.43     62.24 o 
  13   1   7      102.17      108.62     22.33 o 
  14   1   7        0.10       27.53     19.02 o 
  15   1   7       11.41       -6.69     28.30 o 
 -17   2   7        8.90       34.36     34.18 o 
 -16   2   7        3.14       19.51     30.36 o 
 -15   2   7       15.03       45.98     30.05 o 
 -14   2   7        0.02       44.39     30.54 o 
 -13   2   7       25.59       35.61     17.72 o 
 -12   2   7       14.82        9.09     16.89 o 
 -11   2   7      177.75      134.94     34.79 o 
 -10   2   7       39.38       12.47     24.24 o 
  -9   2   7      146.01      194.81     14.50 o 
  -8   2   7       41.60       15.96     16.72 o 
  -7   2   7      671.28      789.89     13.38 o 
  -6   2   7      187.47      237.01      8.57 o 
  -5   2   7      134.91      164.48      7.13 o 
  -4   2   7       94.29      104.02      7.89 o 
  -3   2   7     1360.11     1472.11     28.24 o 
  -2   2   7     1168.98     1099.93     11.09 o 
  -1   2   7       23.22       32.03     12.69 o 
   0   2   7      186.80      159.24      8.33 o 
   1   2   7      107.85      112.95      8.24 o 
   2   2   7       11.07       12.21      4.47 o 
   3   2   7       17.64       27.24      5.90 o 
   4   2   7      209.45      210.50     14.60 o 
   5   2   7        0.53       -2.17     12.52 o 
   6   2   7       30.89       34.85     21.64 o 
   7   2   7      111.77      102.50     24.97 o 
   8   2   7       18.93       27.26     25.54 o 
   9   2   7       50.85       28.50     25.54 o 
  10   2   7       26.13       10.61     26.11 o 
  11   2   7      222.92      213.83     30.25 o 
  12   2   7        8.15       36.69     28.40 o 
  13   2   7       50.74       54.47     29.73 o 
  14   2   7        6.98       -4.66     30.70 o 
  15   2   7        0.16      -32.07     32.07 o 
 -15   3   7        0.04      -15.26     29.49 o 
 -14   3   7        3.79       79.08     27.70 o 
 -13   3   7       35.38        4.94     25.69 o 
 -12   3   7        9.94       19.59     25.66 o 
 -11   3   7        1.50       38.51     24.91 o 
 -10   3   7       24.02       -8.74     15.83 o 
  -9   3   7      680.37      669.17     17.48 o 
  -8   3   7       59.47       86.80     11.34 o 
  -7   3   7       41.28       32.15      9.98 o 
  -6   3   7        0.02        4.39     13.36 o 
  -5   3   7       59.90       57.41     14.13 o 
  -4   3   7      322.68      311.02     15.40 o 
  -3   3   7       17.73       24.10     13.50 o 
  -2   3   7        0.94       13.27     19.24 o 
  -1   3   7       55.35       32.58     10.44 o 
   0   3   7        3.29        5.90     13.78 o 
   1   3   7       24.70       30.73     11.61 o 
   2   3   7      128.28      133.02     10.21 o 
   3   3   7       18.37       29.61      9.71 o 
   4   3   7      155.19      139.17     13.03 o 
   5   3   7        8.19       13.26     12.36 o 
   6   3   7      130.22      136.90     13.50 o 
   7   3   7      551.23      633.42     22.35 o 
   8   3   7        9.85       24.45     24.25 o 
   9   3   7        2.18      -20.19     26.30 o 
  10   3   7        0.21      -27.63     27.63 o 
  11   3   7        8.44        6.04     28.08 o 
  12   3   7       13.23       68.63     31.59 o 
  13   3   7        1.06       15.17     30.92 o 
 -13   4   7       21.09      121.31    157.05 o 
 -12   4   7        0.15       38.43     27.85 o 
 -11   4   7       82.22       -7.53     23.85 o 
 -10   4   7        6.40       51.37     42.73 o 
  -9   4   7       30.93       34.45     54.48 o 
  -8   4   7       68.98       64.18     36.38 o 
  -7   4   7       41.23       -1.95     27.51 o 
  -6   4   7       33.28       32.01     26.77 o 
  -5   4   7        4.20       84.40     26.27 o 
  -4   4   7       24.13       54.69     25.24 o 
  -3   4   7        0.79       -0.44     24.70 o 
  -2   4   7       29.02       31.14     25.51 o 
  -1   4   7      183.04      219.34     44.64 o 
   0   4   7        0.07       -0.06     24.06 o 
   1   4   7       34.49        6.63     17.83 o 
   2   4   7      153.36      126.56     28.16 o 
   3   4   7       66.07       74.34     29.73 o 
   4   4   7       43.14       41.66     23.66 o 
   5   4   7      266.61      262.25     37.53 o 
   6   4   7       17.90       27.37     14.44 o 
   7   4   7       64.85       67.89     34.04 o 
   8   4   7        2.09      -18.11     18.11 o 
   9   4   7      188.68      233.77     32.44 o 
  10   4   7       26.08       20.89     76.38 o 
  11   4   7       42.26       28.25     23.25 o 
  -9   5   7        0.01      159.64     33.20 o 
  -8   5   7        0.49       20.04     29.47 o 
  -7   5   7        4.13      104.22     29.91 o 
  -6   5   7        7.92        8.81     28.49 o 
  -5   5   7       12.08      -20.91     29.01 o 
  -4   5   7        0.04       78.66     30.05 o 
  -3   5   7        0.66      -29.92     29.92 o 
  -2   5   7       16.02      -17.38     28.96 o 
  -1   5   7       96.02       72.95     20.12 o 
   0   5   7       20.23       58.04     21.75 o 
   1   5   7       69.89       94.94     31.55 o 
   2   5   7      158.82      119.20     33.45 o 
   3   5   7       15.08      -30.21     32.72 o 
   4   5   7       11.20       -8.30     31.96 o 
   5   5   7        9.40      -31.80     31.80 o 
   7   5   7       13.00      -25.69     25.69 o 
 -18   0   8       96.60      123.57     32.42 o 
 -16   0   8        0.48       51.70     28.30 o 
 -14   0   8        0.52       21.33     25.40 o 
 -12   0   8      475.65      493.83     28.52 o 
 -10   0   8       12.92       30.05     21.84 o 
  -8   0   8       74.35       65.04     19.76 o 
  -6   0   8     1270.72     1271.65     25.18 o 
  -4   0   8        2.69       24.23     14.17 o 
  -2   0   8     1020.70      950.68     20.37 o 
   0   0   8      237.22      208.33     12.78 o 
   2   0   8     1886.53     2068.78     15.41 o 
   4   0   8     2094.72     2095.55     36.12 o 
   6   0   8       21.06       -1.23     20.46 o 
   8   0   8      323.45      327.83     26.35 o 
  10   0   8      280.08      290.60     29.68 o 
  12   0   8       66.66       24.37     26.72 o 
  14   0   8        2.24       40.19     28.60 o 
 -18   1   8        1.24       27.98     21.76 o 
 -17   1   8       19.01       59.59     30.32 o 
 -16   1   8       11.75       38.34     34.48 o 
 -15   1   8        5.47        5.93     28.76 o 
 -14   1   8       15.72        0.09     23.11 o 
 -13   1   8        2.78      -17.44     17.44 o 
 -12   1   8        9.68       -3.35     16.91 o 
 -11   1   8      266.92      298.21     18.30 o 
 -10   1   8       31.97       39.36     15.23 o 
  -9   1   8       35.13       17.02     14.24 o 
  -8   1   8       29.69        8.42     12.88 o 
  -7   1   8      886.43      920.46     17.26 o 
  -6   1   8       58.01       72.53     11.00 o 
  -5   1   8      180.35      223.74      9.31 o 
  -4   1   8      177.32      166.74      7.38 o 
  -3   1   8     1052.60     1005.51     23.19 o 
  -2   1   8      145.32       93.87     10.18 o 
  -1   1   8        1.04       16.02      9.53 o 
   0   1   8     2091.91     2044.57     22.00 o 
   1   1   8      113.77      134.88      6.31 o 
   2   1   8      246.56      261.06      6.57 o 
   3   1   8       19.67       34.08      6.95 o 
   4   1   8      201.30      159.35     10.49 o 
   5   1   8      209.17      208.88     14.33 o 
   6   1   8      449.82      447.00     16.84 o 
   7   1   8       38.53       54.52     36.70 o 
   8   1   8       40.23       36.04     15.85 o 
   9   1   8        3.40       11.27     15.96 o 
  10   1   8      152.92      116.16     17.50 o 
  11   1   8      242.80      230.13     19.52 o 
  12   1   8        0.75       15.56     17.91 o 
  13   1   8       20.19       47.77     19.21 o 
  14   1   8       15.17        7.21     30.44 o 
  15   1   8        6.44       47.21     26.46 o 
 -17   2   8       23.56       41.11     31.04 o 
 -16   2   8        2.64      -12.49     29.46 o 
 -15   2   8       23.19       22.18     29.51 o 
 -14   2   8       10.21       15.01     27.46 o 
 -13   2   8        0.54       39.32     27.48 o 
 -12   2   8       90.48       87.78     25.96 o 
 -11   2   8       18.69       14.79     24.52 o 
 -10   2   8      203.67      206.69     25.95 o 
  -9   2   8      219.96      250.21     24.38 o 
  -8   2   8       55.23       32.06     13.91 o 
  -7   2   8        7.74       12.65      9.19 o 
  -6   2   8      157.19      142.84     11.42 o 
  -5   2   8      258.76      218.22     12.95 o 
  -4   2   8      976.21      866.06     23.89 o 
  -3   2   8        7.93       43.10     13.50 o 
  -2   2   8      493.03      534.16      9.88 o 
  -1   2   8      114.68       64.26     20.07 o 
   0   2   8      597.52      610.69     21.63 o 
   1   2   8      221.85      249.29     12.32 o 
   2   2   8      106.01      108.11      7.87 o 
   3   2   8     1023.44     1061.54     31.58 o 
   4   2   8       46.66       39.84     23.81 o 
   5   2   8        1.04        4.59     13.07 o 
   6   2   8      162.75      160.18     24.55 o 
   7   2   8        4.25      -13.92     24.49 o 
   8   2   8       64.16       41.13     26.16 o 
   9   2   8       96.04       83.51     19.49 o 
  10   2   8       41.19       50.22     27.82 o 
  11   2   8        0.65       39.93     29.96 o 
  12   2   8      194.17      192.69     32.72 o 
  13   2   8       20.06      -29.13     30.26 o 
  14   2   8        0.04      -19.40     31.02 o 
 -15   3   8        3.49      -29.29     29.29 o 
 -14   3   8       12.17       -7.53     27.11 o 
 -13   3   8        3.43       49.76     19.51 o 
 -12   3   8        4.47      -17.54     17.54 o 
 -11   3   8        1.97        0.70     17.25 o 
 -10   3   8       47.34       39.06     12.47 o 
  -9   3   8       63.35       80.84     20.92 o 
  -8   3   8       45.96       37.90     11.00 o 
  -7   3   8       50.96       23.74     11.59 o 
  -6   3   8      518.44      474.89     30.10 o 
  -5   3   8        4.40       -8.80     14.12 o 
  -4   3   8        4.31       27.02     14.66 o 
  -3   3   8       29.75       40.31     14.34 o 
  -2   3   8      178.87      196.34     22.77 o 
  -1   3   8        8.66        3.63     14.64 o 
   0   3   8       23.07       27.30     11.72 o 
   1   3   8       74.82       78.69     11.21 o 
   2   3   8       11.20       17.06     11.69 o 
   3   3   8       29.84       40.42     11.95 o 
   4   3   8      203.05      209.14     23.65 o 
   5   3   8       24.33       12.61     13.18 o 
   6   3   8        1.92        9.54     12.86 o 
   7   3   8      182.49      256.79     35.63 o 
   8   3   8       27.12      -18.52     26.51 o 
   9   3   8       93.92       79.10     28.08 o 
  10   3   8        6.17       33.27     29.33 o 
  11   3   8        5.39       91.79     31.08 o 
  12   3   8      116.04       71.88     31.10 o 
 -13   4   8       45.12      164.08     59.47 o 
 -12   4   8       28.10       60.37     41.98 o 
 -11   4   8        1.57       59.88     26.55 o 
 -10   4   8        1.38       -9.69     46.94 o 
  -9   4   8        2.88      -19.12     19.12 o 
  -8   4   8        0.29       18.05     29.56 o 
  -7   4   8        7.50      -13.07     29.22 o 
  -6   4   8        1.81       45.71     27.91 o 
  -5   4   8      111.47      126.85     28.51 o 
  -4   4   8       26.11        7.39     25.31 o 
  -3   4   8       59.27       49.53     26.19 o 
  -2   4   8        4.93      -26.07     26.07 o 
  -1   4   8      426.93      397.69     20.12 o 
   0   4   8       58.37       60.30     24.98 o 
   1   4   8        0.06      -15.85     26.13 o 
   2   4   8       33.93      -27.68     27.68 o 
   3   4   8      596.79      630.35     21.96 o 
   4   4   8       10.42        2.10     13.55 o 
   5   4   8        8.33       -4.84     17.53 o 
   6   4   8       17.95       30.05     19.84 o 
   7   4   8        0.23       30.92     21.89 o 
   8   4   8      181.61      190.65     76.43 o 
   9   4   8       19.23       76.35     19.98 o 
  10   4   8        0.12      -29.39     29.39 o 
  -9   5   8        8.26      243.40     37.40 o 
  -7   5   8       12.02      165.34     32.18 o 
  -6   5   8        1.00      -29.27     29.27 o 
  -5   5   8       42.96       64.14     31.61 o 
  -4   5   8       24.77       33.43     31.29 o 
  -3   5   8       15.78      -22.42     29.61 o 
  -2   5   8       34.62      -16.96     30.22 o 
  -1   5   8        6.52       59.43     30.88 o 
   0   5   8       77.01      103.15     31.67 o 
   1   5   8        3.50      -11.32     31.73 o 
   2   5   8       62.49       32.37     32.47 o 
   3   5   8        7.66      -33.64     33.64 o 
   4   5   8        0.38      -32.32     32.32 o 
   5   5   8        5.89      -34.06     34.06 o 
 -17   0   9        2.42       56.75     28.28 o 
 -15   0   9       62.40       82.70     27.45 o 
 -13   0   9        8.09       51.24     25.77 o 
 -11   0   9       22.55       16.19     23.13 o 
  -9   0   9       76.39       63.74     21.30 o 
  -7   0   9     1490.15     1545.42     28.53 o 
  -5   0   9      239.58      284.13     17.82 o 
  -3   0   9        2.26       -3.54     15.03 o 
  -1   0   9     2397.37     2480.55     29.13 o 
   1   0   9      487.01      405.52     10.63 o 
   3   0   9       24.37       21.58     10.73 o 
   5   0   9      547.57      625.76     24.75 o 
   7   0   9      386.31      356.55     25.52 o 
   9   0   9      147.66      139.32     26.89 o 
  11   0   9       39.67       44.81     26.76 o 
  13   0   9       83.72       41.06     27.42 o 
  15   0   9       87.99       70.76     30.85 o 
 -17   1   9        6.58       -2.82     21.41 o 
 -16   1   9       84.38       95.71     21.63 o 
 -15   1   9        5.97       28.26     19.40 o 
 -14   1   9       20.91        9.95     19.03 o 
 -13   1   9       27.12       31.67     35.74 o 
 -12   1   9       44.24       17.22     16.91 o 
 -11   1   9       16.81       41.63     16.75 o 
 -10   1   9       68.37       73.07     15.66 o 
  -9   1   9       49.60       83.36     15.38 o 
  -8   1   9      317.22      305.23     15.49 o 
  -7   1   9       15.36       21.38     12.00 o 
  -6   1   9      476.46      522.29     21.47 o 
  -5   1   9       80.07       56.67      6.92 o 
  -4   1   9      474.25      394.17     56.90 o 
  -3   1   9      932.99      781.44     14.00 o 
  -2   1   9       92.33       62.95     10.39 o 
  -1   1   9      800.93      779.13     25.90 o 
   0   1   9     1544.26     1444.78     35.37 o 
   1   1   9        6.44       10.69      5.88 o 
   2   1   9       17.15       18.59      5.86 o 
   3   1   9     1299.58     1544.36     26.64 o 
   4   1   9        8.88        7.96      6.46 o 
   5   1   9        4.17       14.39      8.73 o 
   6   1   9       86.66       85.68     20.48 o 
   7   1   9       88.91       75.11     15.83 o 
   8   1   9       82.40       47.74     16.65 o 
   9   1   9        0.22      -14.77     16.28 o 
  10   1   9       77.66       98.12     17.79 o 
  11   1   9       76.30      110.80     19.02 o 
  12   1   9        0.38       22.57     18.68 o 
  13   1   9        9.84        2.61     26.32 o 
  14   1   9       59.02       60.17     52.76 o 
  15   1   9        2.01        3.40     20.17 o 
 -17   2   9       22.68       75.08     31.63 o 
 -16   2   9        0.52       38.91     30.02 o 
 -15   2   9       24.75        0.34     28.08 o 
 -14   2   9        0.00      -27.43     28.73 o 
 -13   2   9        0.38       -4.31     27.05 o 
 -12   2   9        0.81       11.92     26.11 o 
 -11   2   9        3.46      -18.44     25.08 o 
 -10   2   9        0.02       19.39     23.21 o 
  -9   2   9        8.23       -8.04     21.71 o 
  -8   2   9       48.53       47.24     13.93 o 
  -7   2   9      190.83      184.43     11.69 o 
  -6   2   9       89.17       98.59     10.42 o 
  -5   2   9       13.67       10.50     11.17 o 
  -4   2   9       33.60       42.84     18.33 o 
  -3   2   9     2283.58     2215.26     27.09 o 
  -2   2   9     1335.97     1252.91     15.35 o 
  -1   2   9      367.91      454.86     15.81 o 
   0   2   9       44.44       51.64      9.77 o 
   1   2   9       21.29        3.43      9.42 o 
   2   2   9       98.90       90.68     10.56 o 
   3   2   9      176.06      214.79     15.42 o 
   4   2   9      604.03      643.20     18.01 o 
   5   2   9        2.63       -2.23     13.04 o 
   6   2   9        7.47       28.84     22.71 o 
   7   2   9      152.63      173.57     26.98 o 
   8   2   9       13.13       57.01     26.91 o 
   9   2   9      623.97      670.90     35.10 o 
  10   2   9        2.32       19.11     28.81 o 
  11   2   9       39.71       14.91     27.89 o 
  12   2   9      104.09        6.92     31.02 o 
  13   2   9       24.98       39.37     31.55 o 
  14   2   9       49.48      167.94     33.85 o 
 -15   3   9        5.45       80.73     30.78 o 
 -14   3   9        3.64       39.63     19.84 o 
 -13   3   9        0.65      -18.66     18.66 o 
 -12   3   9        0.92       40.34     22.45 o 
 -11   3   9       16.70      -16.03     24.88 o 
 -10   3   9        7.13      -11.08     12.58 o 
  -9   3   9        4.00       -4.17     11.66 o 
  -8   3   9       18.24       26.28     12.12 o 
  -7   3   9      109.53       92.51     12.23 o 
  -6   3   9      167.38      144.34     16.52 o 
  -5   3   9       40.31       43.82     15.75 o 
  -4   3   9      398.73      401.08     17.74 o 
  -3   3   9        8.25       28.16     14.60 o 
  -2   3   9       89.14      121.56     20.34 o 
  -1   3   9      335.57      336.39     16.39 o 
   0   3   9        0.12       -5.92     14.32 o 
   1   3   9       29.53       25.84     16.13 o 
   2   3   9      164.53      152.97     12.91 o 
   3   3   9      115.19       90.95     16.11 o 
   4   3   9       18.67       18.54     12.37 o 
   5   3   9       23.74       18.20     14.78 o 
   6   3   9       53.10       61.09     13.61 o 
   7   3   9        7.68       36.24     17.34 o 
   8   3   9        2.33       28.41     26.85 o 
   9   3   9        1.58       64.91     29.83 o 
  10   3   9      141.48      195.44     32.02 o 
  11   3   9      238.06      258.18     32.87 o 
  12   3   9        7.92      -31.32     31.32 o 
 -13   4   9        0.45       30.43     47.66 o 
 -12   4   9       55.90      195.10     29.27 o 
 -11   4   9        0.01      -16.41     16.41 o 
 -10   4   9        7.97       75.71     64.97 o 
  -9   4   9       31.02       22.54     20.49 o 
  -8   4   9       34.44      -15.99     32.72 o 
  -7   4   9       20.17       -8.40     28.93 o 
  -6   4   9       44.43      111.12     29.17 o 
  -5   4   9       82.09       88.58     26.66 o 
  -4   4   9       14.31        8.29     25.59 o 
  -3   4   9        1.33       -6.97     26.02 o 
  -2   4   9       23.03       36.37     26.46 o 
  -1   4   9      196.48      170.81     29.69 o 
   0   4   9       14.37       -4.23     28.09 o 
   1   4   9      300.33      260.46     19.02 o 
   2   4   9       30.57        0.83     17.05 o 
   3   4   9      351.31      450.43     21.35 o 
   4   4   9       10.45       37.81     20.13 o 
   5   4   9       21.76       12.18     23.37 o 
   6   4   9        0.85       22.52     14.73 o 
   7   4   9       22.38       55.59     18.10 o 
   8   4   9        1.19      -24.67     27.47 o 
   9   4   9       11.05       82.68     28.15 o 
  10   4   9       31.34        0.25     41.56 o 
  -8   5   9        8.04       -0.94     32.55 o 
  -7   5   9        0.36      107.86     31.53 o 
  -6   5   9       18.27      -29.85     29.85 o 
  -5   5   9        1.27       75.77     32.54 o 
  -4   5   9       24.17       10.82     30.02 o 
  -2   5   9        6.45       16.08     31.22 o 
  -1   5   9        6.16       48.05     31.46 o 
   0   5   9       40.19       65.44     32.77 o 
   1   5   9      121.25       47.99     31.43 o 
   2   5   9       52.64       15.14     32.40 o 
   4   5   9        1.23      -35.15     35.15 o 
   5   5   9        2.59       27.91     37.66 o 
 -14   0  10      346.05      300.58     30.32 o 
 -12   0  10       23.05       31.61     25.11 o 
 -10   0  10      452.39      548.02     27.16 o 
  -8   0  10       77.52       47.92     19.76 o 
  -6   0  10       10.35       56.10     17.42 o 
  -4   0  10      410.14      461.57     19.71 o 
  -2   0  10       88.88      146.71     17.05 o 
   0   0  10      579.26      582.44     12.03 o 
   2   0  10      605.84      620.68     13.09 o 
   4   0  10       97.12      131.91     12.17 o 
   6   0  10      365.73      437.73     25.97 o 
   8   0  10      114.63      125.91     25.37 o 
  10   0  10      141.71      184.15     29.03 o 
  12   0  10       58.18       36.31     28.57 o 
  14   0  10       30.76       75.07     29.38 o 
 -17   1  10        2.93       51.51     51.67 o 
 -16   1  10        1.40       15.49     19.92 o 
 -15   1  10       78.46      146.65     37.22 o 
 -14   1  10        5.31        2.65     18.46 o 
 -13   1  10       16.03       21.19     17.56 o 
 -12   1  10      113.19       93.37     17.86 o 
 -11   1  10       50.21       85.51     17.42 o 
 -10   1  10      254.01      228.75     17.35 o 
  -9   1  10      175.17      180.47     23.26 o 
  -8   1  10       46.19       45.70     13.32 o 
  -7   1  10       39.56       35.75     12.44 o 
  -6   1  10     1482.12     1509.89     40.98 o 
  -5   1  10        0.36       -4.37      7.52 o 
  -4   1  10      107.69      151.68     17.38 o 
  -3   1  10        0.35        8.54      7.26 o 
  -2   1  10       88.17       86.51     11.14 o 
  -1   1  10       56.02       57.92      7.07 o 
   0   1  10      805.19      818.62     18.62 o 
   1   1  10      628.31      615.94      8.90 o 
   2   1  10      979.06      983.09     13.19 o 
   3   1  10      478.79      483.40     21.57 o 
   4   1  10       52.39       54.13     14.06 o 
   5   1  10      166.22      132.51     15.02 o 
   6   1  10       52.63       53.95     14.59 o 
   7   1  10       10.64       30.05     15.89 o 
   8   1  10       81.59       71.64     17.32 o 
   9   1  10      573.18      588.34     22.41 o 
  10   1  10       65.37       75.84     18.90 o 
  11   1  10        0.68       -4.43     18.96 o 
  12   1  10       29.57        9.98     19.73 o 
  13   1  10       70.75       75.59     55.91 o 
  14   1  10        5.01       14.34     20.30 o 
 -16   2  10        8.95      -30.09     30.09 o 
 -15   2  10        2.45       43.09     30.23 o 
 -14   2  10       33.19       38.03     27.31 o 
 -13   2  10        8.81      -27.39     27.39 o 
 -12   2  10        0.36        4.38     25.55 o 
 -11   2  10       21.05       36.39     26.08 o 
 -10   2  10      156.05      155.06     25.99 o 
  -9   2  10      171.16      183.74     23.24 o 
  -8   2  10      190.86      161.17     12.15 o 
  -7   2  10        4.70       -1.00      9.98 o 
  -6   2  10       78.09       91.11     11.91 o 
  -5   2  10      127.20      150.76     19.90 o 
  -4   2  10      157.81      194.26     20.49 o 
  -3   2  10       28.71       59.40     12.68 o 
  -2   2  10       58.84       57.70     18.72 o 
  -1   2  10       19.92       37.45     13.34 o 
   0   2  10       29.68       25.67      9.94 o 
   1   2  10       48.79       49.40      9.85 o 
   2   2  10      113.80      129.89     10.78 o 
   3   2  10      505.02      481.48     12.89 o 
   4   2  10        1.82        9.60     16.12 o 
   5   2  10        0.14       -3.16     14.02 o 
   6   2  10      101.46       50.31     24.23 o 
   7   2  10      146.58      130.97     27.16 o 
   8   2  10       46.71       25.01     28.14 o 
   9   2  10       43.24        7.14     27.78 o 
  10   2  10        0.99      -28.02     28.02 o 
  11   2  10       94.57       59.36     30.24 o 
  12   2  10        7.22       45.27     31.95 o 
  13   2  10        7.49       70.37     33.02 o 
 -14   3  10        6.20       44.50     29.17 o 
 -13   3  10       26.09       51.87     27.34 o 
 -12   3  10       14.17        0.98     18.01 o 
 -11   3  10       19.65        5.34     19.76 o 
 -10   3  10        3.14        1.63     14.54 o 
  -9   3  10       57.98       47.07     11.89 o 
  -8   3  10       61.42       50.06     15.54 o 
  -7   3  10       17.20       50.95     15.71 o 
  -6   3  10      256.47      269.12     17.96 o 
  -5   3  10        9.61       22.34     15.36 o 
  -4   3  10     1618.59     1637.62     41.32 o 
  -3   3  10        4.59       26.29     15.04 o 
  -2   3  10      518.10      468.50     26.34 o 
  -1   3  10       89.17      101.84     19.05 o 
   0   3  10       40.62       33.93     15.50 o 
   1   3  10       55.51       80.63     15.88 o 
   2   3  10      202.17      217.63     19.71 o 
   3   3  10        0.00        2.50     11.65 o 
   4   3  10      106.88       93.78     15.89 o 
   5   3  10      203.90      196.02     14.88 o 
   6   3  10        8.90       28.46     13.22 o 
   7   3  10       24.46       50.28     18.38 o 
   8   3  10       99.50      123.23     29.56 o 
   9   3  10      102.19      117.90     31.22 o 
  11   3  10        8.18       13.02     32.32 o 
  12   3  10        0.81       16.91     33.08 o 
 -12   4  10       55.50       54.05    104.91 o 
 -11   4  10       49.34       14.34     73.13 o 
 -10   4  10        1.20       -3.03     19.86 o 
  -9   4  10        3.57       50.74     33.90 o 
  -8   4  10        8.93      -27.27     32.85 o 
  -7   4  10       47.19       23.98     29.54 o 
  -6   4  10       12.87       58.17     27.91 o 
  -5   4  10        6.42       31.65     27.08 o 
  -4   4  10        0.24      -26.72     26.72 o 
  -3   4  10       52.80       25.02     26.08 o 
  -2   4  10      465.98      402.89     31.65 o 
  -1   4  10       14.49       38.18     17.03 o 
   0   4  10       74.99       61.26     17.84 o 
   1   4  10       62.44       48.64     17.08 o 
   2   4  10       61.81       33.46     18.02 o 
   3   4  10      100.30       73.67     18.71 o 
   4   4  10      143.04      117.50     14.36 o 
   5   4  10      105.97       86.96     14.38 o 
   6   4  10       13.12       78.61     24.27 o 
   7   4  10        7.09       43.75     22.84 o 
   8   4  10        3.01      -18.51     18.51 o 
   9   4  10        0.88       72.84     42.24 o 
  -8   5  10       17.03       19.11     33.45 o 
  -7   5  10        4.58       83.29     31.70 o 
  -6   5  10        3.63      -29.52     29.52 o 
  -5   5  10       12.11       80.87     31.32 o 
  -4   5  10        2.46      -25.26     30.63 o 
  -2   5  10       37.12       55.62     30.62 o 
  -1   5  10        5.77       36.44     32.06 o 
   0   5  10       43.96       37.04     30.95 o 
   1   5  10       88.07       42.96     31.76 o 
   2   5  10      128.88       67.15     33.07 o 
   3   5  10       15.92      -34.27     34.60 o 
   4   5  10        0.38      -35.52     35.52 o 
   5   5  10        0.01      -10.66     35.14 o 
 -17   0  11       12.74       63.13     32.27 o 
 -15   0  11      138.98      162.04     31.27 o 
 -13   0  11      850.66     1041.67     36.35 o 
 -11   0  11       57.39       61.56     23.15 o 
  -9   0  11       79.50       88.97     21.06 o 
  -7   0  11      863.40      903.75     25.79 o 
  -5   0  11      605.91      579.23     21.38 o 
  -3   0  11     1726.18     1702.19     28.59 o 
  -1   0  11        0.15       -3.44      9.32 o 
   1   0  11     2123.35     1950.06     17.98 o 
   3   0  11       19.83       10.58     17.66 o 
   5   0  11      432.09      363.24     25.31 o 
   7   0  11      939.07      960.00     33.31 o 
   9   0  11      544.34      555.99     33.11 o 
  11   0  11       44.63       11.58     28.68 o 
  13   0  11        5.54      -12.45     28.67 o 
 -17   1  11        0.01       46.40     54.29 o 
 -16   1  11        7.12        4.83     30.66 o 
 -15   1  11        0.37       35.46     20.44 o 
 -14   1  11       25.87       27.93     56.71 o 
 -13   1  11       71.45       86.72     18.77 o 
 -12   1  11       72.40       61.84     18.20 o 
 -11   1  11       69.42      107.30     29.65 o 
 -10   1  11       10.50       17.19     14.96 o 
  -9   1  11        7.59       11.98     26.07 o 
  -8   1  11      142.83      123.60     25.06 o 
  -7   1  11      273.51      236.17     11.59 o 
  -6   1  11      426.77      413.78     14.12 o 
  -5   1  11       93.50       40.07      6.59 o 
  -4   1  11      631.30      564.49     35.78 o 
  -3   1  11      271.70      352.99     23.86 o 
  -2   1  11        1.49       -7.16     10.89 o 
  -1   1  11       30.90       51.03      6.30 o 
   0   1  11      262.30      280.66      7.65 o 
   1   1  11      141.19      143.65      6.66 o 
   2   1  11       64.87       75.05      8.23 o 
   3   1  11       30.95       38.54      8.62 o 
   4   1  11       37.27       45.62      8.66 o 
   5   1  11       51.26       68.60     18.79 o 
   6   1  11       35.80       24.46     14.63 o 
   7   1  11       52.13       24.72     16.55 o 
   8   1  11      582.96      499.13     20.92 o 
   9   1  11       20.55       11.47     18.43 o 
  10   1  11       47.65       51.50     18.33 o 
  11   1  11       96.28       95.55     23.56 o 
  12   1  11       10.58       26.37     27.57 o 
  13   1  11        3.40       36.77     20.16 o 
  14   1  11        9.12       -4.10     49.88 o 
 -16   2  11       14.09        6.21     29.75 o 
 -14   2  11        5.69       20.58     28.11 o 
 -13   2  11        2.06       18.36     27.01 o 
 -12   2  11        4.51      -27.05     27.05 o 
 -11   2  11      178.21      208.20     28.09 o 
 -10   2  11       28.23       29.07     24.76 o 
  -9   2  11        1.82       27.58     15.79 o 
  -8   2  11      174.70      218.78     33.77 o 
  -7   2  11      180.40      192.29     39.07 o 
  -6   2  11      198.04      162.45     33.31 o 
  -5   2  11       21.44        3.94     19.18 o 
  -4   2  11      108.75      129.92     25.62 o 
  -3   2  11       76.14      113.88     18.77 o 
  -2   2  11      204.03      226.64     15.55 o 
  -1   2  11      169.38      195.36     25.87 o 
   0   2  11      655.06      706.63     26.92 o 
   1   2  11      101.93       75.60     10.07 o 
   2   2  11      356.94      352.30     24.29 o 
   3   2  11       62.81       59.59     10.67 o 
   4   2  11        0.22       -7.52     14.02 o 
   5   2  11      344.94      351.22     27.98 o 
   6   2  11       11.81        4.44     24.55 o 
   7   2  11        0.19       -3.89     26.36 o 
   8   2  11       71.87       62.56     28.73 o 
   9   2  11        1.30      -28.45     28.70 o 
  10   2  11        6.87      -13.68     28.45 o 
  11   2  11       15.47       87.17     31.79 o 
  12   2  11        3.93       38.42     31.85 o 
  13   2  11        0.81      -20.71     34.59 o 
 -15   3  11        2.49       34.83     30.41 o 
 -14   3  11        4.34      -20.00     28.04 o 
 -13   3  11        6.12       17.32     20.50 o 
 -12   3  11        0.14       29.53     26.18 o 
 -11   3  11       71.07       70.66     23.03 o 
 -10   3  11       17.83       19.82     15.74 o 
  -9   3  11      155.37      108.65     20.80 o 
  -8   3  11       14.89        6.44     19.99 o 
  -7   3  11       71.98       60.36     16.32 o 
  -6   3  11      184.78      164.07     23.38 o 
  -5   3  11       58.45       82.88     16.94 o 
  -4   3  11      159.23      195.86     17.62 o 
  -3   3  11        6.29       15.62     21.34 o 
  -2   3  11       98.32       70.10     15.95 o 
  -1   3  11       34.54       39.57     17.79 o 
   0   3  11       49.16       32.04     15.19 o 
   1   3  11       12.21       14.03     29.11 o 
   2   3  11       25.42       33.71     11.74 o 
   3   3  11      193.93      155.54     23.47 o 
   4   3  11      188.71      154.88     31.07 o 
   5   3  11       55.81       50.67     13.22 o 
   6   3  11       76.73       67.62     28.43 o 
   7   3  11       79.91      108.39     33.04 o 
   8   3  11        5.30      -27.82     29.58 o 
   9   3  11        8.93      -27.22     31.23 o 
  10   3  11        0.42      -13.10     31.80 o 
  11   3  11      114.79      213.54     36.13 o 
 -12   4  11        1.61      310.33     50.94 o 
 -10   4  11        4.72      -10.14     38.52 o 
  -9   4  11        0.86       34.97     36.78 o 
  -8   4  11        2.85      -27.80     33.41 o 
  -7   4  11       21.67       14.95     30.03 o 
  -6   4  11        3.76       56.05     28.84 o 
  -5   4  11        1.54       18.94     27.32 o 
  -4   4  11       91.20       52.25     26.98 o 
  -3   4  11       76.85       53.44     16.40 o 
  -2   4  11      120.92      132.65     17.15 o 
  -1   4  11       33.73       40.12     17.51 o 
   0   4  11        0.01       31.52     19.88 o 
   1   4  11        2.08        0.56     33.89 o 
   2   4  11       13.78      -16.98     16.98 o 
   3   4  11        0.95      -24.22     30.35 o 
   4   4  11        1.56      -13.69     13.69 o 
   5   4  11       18.46        1.39     24.23 o 
   6   4  11       14.96       47.88     29.32 o 
   7   4  11        9.51       23.73     17.10 o 
   8   4  11        1.10      -13.56     22.37 o 
   9   4  11       14.96       99.39     20.42 o 
  -7   5  11        1.38       52.10     33.17 o 
  -6   5  11        2.25        0.60     29.40 o 
  -5   5  11        4.31       72.83     31.59 o 
  -3   5  11        0.66       -8.59     31.50 o 
  -2   5  11        0.65       43.54     31.45 o 
  -1   5  11       27.98       48.04     31.41 o 
   0   5  11       34.64       16.61     33.01 o 
   3   5  11        5.41      -17.46     33.84 o 
   4   5  11        2.67      -24.48     35.83 o 
 -16   0  12        3.41       48.45     27.78 o 
 -14   0  12        2.72      -25.60     25.60 o 
 -12   0  12        0.08       40.10     25.37 o 
 -10   0  12        5.62       32.63     21.02 o 
  -8   0  12      188.47      140.23     20.69 o 
  -6   0  12     1409.96     1332.46     28.75 o 
  -4   0  12       56.49       57.75     17.37 o 
  -2   0  12      244.19      274.11     19.24 o 
   0   0  12      196.51      213.28     10.52 o 
   2   0  12      278.50      330.61     19.65 o 
   4   0  12       67.14       74.17     20.42 o 
   6   0  12       59.89       80.11     23.95 o 
   8   0  12     1837.90     1894.99     44.53 o 
  10   0  12        0.18      -23.55     27.29 o 
  12   0  12      252.52      279.25     32.84 o 
 -17   1  12        2.64      -21.81     21.81 o 
 -16   1  12        0.20        4.61     19.50 o 
 -15   1  12       66.73      108.91     20.24 o 
 -14   1  12       20.33       74.49     30.24 o 
 -13   1  12        3.17        6.21     27.65 o 
 -12   1  12        5.84       -5.48     35.76 o 
 -11   1  12      104.29      134.67     39.91 o 
 -10   1  12        6.03       20.76     15.11 o 
  -9   1  12        0.00      -14.28     14.28 o 
  -8   1  12      110.52       89.90     13.86 o 
  -7   1  12      205.40      279.71     12.30 o 
  -6   1  12        2.37       13.46     18.98 o 
  -5   1  12      120.36      107.28     12.41 o 
  -4   1  12      114.38      101.30     11.88 o 
  -3   1  12        0.40        2.68      5.35 o 
  -2   1  12      175.21      192.06     12.98 o 
  -1   1  12      340.55      339.94     10.68 o 
   0   1  12      277.31      303.73     10.69 o 
   1   1  12       78.43       79.35     10.34 o 
   2   1  12      154.32      148.51      7.55 o 
   3   1  12        0.12        4.21      8.35 o 
   4   1  12       93.15      111.79     14.53 o 
   5   1  12       12.20        7.18     17.27 o 
   6   1  12       95.18       88.93     16.49 o 
   7   1  12       84.84      107.85     16.96 o 
   8   1  12      359.14      405.20     30.04 o 
   9   1  12       71.70       61.43     22.98 o 
  10   1  12       16.89       16.00     31.89 o 
  11   1  12        6.60       62.64     44.68 o 
  12   1  12        5.25       -0.65     33.10 o 
  13   1  12       69.03       93.77     34.35 o 
 -16   2  12        2.15       67.49     31.98 o 
 -15   2  12        0.04       18.19     27.93 o 
 -14   2  12        3.12      -27.79     27.79 o 
 -13   2  12        1.34       15.44     28.30 o 
 -12   2  12       10.50       25.02     26.31 o 
 -11   2  12       35.25       26.01     25.43 o 
 -10   2  12        5.43       16.10     18.46 o 
  -9   2  12      374.98      391.20     33.25 o 
  -8   2  12       73.29       67.97     22.36 o 
  -7   2  12       54.55       33.31     20.47 o 
  -6   2  12        6.51       12.38     21.60 o 
  -5   2  12       12.31       46.42     20.72 o 
  -4   2  12       17.55      -11.31     20.04 o 
  -3   2  12      255.85      212.70     16.31 o 
  -2   2  12        0.03       -0.99     14.62 o 
  -1   2  12       79.72       96.35     19.80 o 
   0   2  12      104.49       93.07      9.87 o 
   1   2  12       23.57        6.18      9.02 o 
   2   2  12        6.94       -0.57     11.03 o 
   3   2  12       76.72       72.86     10.85 o 
   4   2  12      113.50       63.48     24.64 o 
   5   2  12       12.61       50.31     24.94 o 
   6   2  12       26.62       60.12     27.12 o 
   7   2  12      173.62      206.90     28.83 o 
   8   2  12      280.60      325.45     31.89 o 
   9   2  12        7.55       45.09     30.03 o 
  10   2  12       14.40       47.95     30.71 o 
  11   2  12       28.95       57.66     31.73 o 
  12   2  12       12.12       10.24     33.47 o 
 -14   3  12        1.67       38.83     18.40 o 
 -13   3  12        2.76      -22.72     28.09 o 
 -12   3  12       72.85       73.31     28.26 o 
 -11   3  12        1.76       27.54     25.25 o 
 -10   3  12        0.09      -21.43     21.43 o 
  -9   3  12       20.68       38.52     21.54 o 
  -8   3  12      143.56      146.90     22.49 o 
  -7   3  12        0.93       24.22     33.59 o 
  -6   3  12      178.36      168.79     17.94 o 
  -5   3  12      364.88      442.36     19.83 o 
  -4   3  12       47.00       70.17     16.91 o 
  -3   3  12      154.36      143.99     26.61 o 
  -2   3  12      143.30      173.63     17.12 o 
  -1   3  12        2.80       -8.77     14.98 o 
   0   3  12       31.60        3.70     15.80 o 
   1   3  12        0.57       -4.77     28.08 o 
   2   3  12        3.72        2.70     16.12 o 
   3   3  12      149.69      162.61     20.78 o 
   4   3  12       27.46       15.85     12.40 o 
   5   3  12        4.96        2.83     21.78 o 
   6   3  12       25.25       30.06     48.35 o 
   7   3  12       15.22       37.98     17.68 o 
   8   3  12       23.62       -9.56     18.35 o 
   9   3  12       46.65       46.71     30.69 o 
  10   3  12       11.41       76.15     33.57 o 
  11   3  12       17.72       76.56     33.56 o 
 -12   4  12        0.16      170.83     50.94 o 
  -9   4  12        8.90       34.15     35.56 o 
  -8   4  12       43.33       17.68     35.21 o 
  -7   4  12       45.25       54.67     30.06 o 
  -6   4  12        5.08       56.98     29.55 o 
  -5   4  12        0.00        9.05     17.48 o 
  -4   4  12       59.15        8.04     15.63 o 
  -3   4  12        5.79      -15.83     15.83 o 
  -2   4  12      120.17       89.55     17.87 o 
  -1   4  12       26.14       32.87     17.61 o 
   0   4  12        0.01       33.95     18.00 o 
   1   4  12       23.60       76.75     43.40 o 
   2   4  12        2.43       -8.09     23.72 o 
   3   4  12       59.17       39.05     24.22 o 
   4   4  12       96.39       49.64     21.59 o 
   5   4  12        3.90      -13.49     13.98 o 
   6   4  12       47.29      104.95     19.14 o 
   7   4  12        0.49       -9.62     33.04 o 
   8   4  12        4.03       68.32     26.04 o 
  -6   5  12        1.40      -25.91     31.30 o 
  -5   5  12        5.59       44.36     31.76 o 
  -3   5  12        0.88      -22.60     31.93 o 
  -2   5  12        8.49       52.26     33.03 o 
  -1   5  12       48.40       52.56     33.21 o 
   0   5  12       66.08       28.91     33.52 o 
   1   5  12       37.83      -32.46     32.46 o 
 -15   0  13       26.35       77.01     28.55 o 
 -13   0  13       24.46      -25.44     25.44 o 
 -11   0  13        1.05      -22.63     22.63 o 
  -9   0  13        8.96       22.84     20.22 o 
  -7   0  13        1.49       17.35     18.03 o 
  -5   0  13      199.75      163.95     18.92 o 
  -3   0  13      170.71      171.90     19.28 o 
  -1   0  13      522.18      440.41     20.16 o 
   1   0  13      892.45      971.47     15.40 o 
   3   0  13      143.61      125.22     21.45 o 
   5   0  13      195.25      180.17     23.57 o 
   7   0  13       13.83       40.82     25.46 o 
   9   0  13      277.12      264.69     30.60 o 
  11   0  13        0.00       44.27     30.74 o 
  13   0  13       27.93       17.82     30.21 o 
 -17   1  13       35.53       38.24     29.73 o 
 -16   1  13        2.93      -20.20     20.20 o 
 -15   1  13        0.01      -28.24     28.24 o 
 -14   1  13       11.64       17.29     28.02 o 
 -13   1  13        8.78       31.51     27.28 o 
 -12   1  13        9.80       -6.89     18.70 o 
 -11   1  13       89.76      106.69     17.03 o 
 -10   1  13        4.33       37.48     15.12 o 
  -9   1  13        0.01      -14.07     14.07 o 
  -8   1  13       33.95       10.64     11.32 o 
  -7   1  13        0.32       -0.86     19.77 o 
  -6   1  13        2.17        5.10     12.66 o 
  -5   1  13      107.70      123.71     12.98 o 
  -4   1  13       15.90        6.31     12.59 o 
  -3   1  13       73.47       64.20     12.69 o 
  -2   1  13       47.17       49.98     12.53 o 
  -1   1  13      507.88      480.91     11.79 o 
   0   1  13        1.59        9.50      9.46 o 
   1   1  13        5.91        5.78     12.41 o 
   2   1  13      172.62      158.42      9.69 o 
   3   1  13      102.17      102.67      9.63 o 
   4   1  13      219.54      233.67     19.71 o 
   5   1  13      321.80      339.81     17.99 o 
   6   1  13       29.89       22.86     19.13 o 
   7   1  13      653.26      701.65     22.33 o 
   8   1  13       71.25      110.36     18.28 o 
   9   1  13      146.64      154.37     19.99 o 
  10   1  13       37.72       43.74     20.47 o 
  11   1  13       24.48       -1.43     24.06 o 
  12   1  13        9.07       74.96     32.63 o 
  13   1  13       11.05       15.51     34.34 o 
 -15   2  13        2.60       11.51     30.58 o 
 -14   2  13        1.69       31.04     29.20 o 
 -13   2  13        7.82      -27.25     27.25 o 
 -12   2  13        6.05       63.43     26.93 o 
 -11   2  13        3.50        5.70     17.12 o 
 -10   2  13      290.69      309.03     29.28 o 
  -9   2  13      176.88      152.52     23.59 o 
  -8   2  13       88.02       91.00     23.30 o 
  -7   2  13      220.26      220.31     23.97 o 
  -6   2  13        4.38      -14.11     21.24 o 
  -5   2  13       49.98       22.61     20.92 o 
  -4   2  13        5.69       15.70     20.83 o 
  -3   2  13      575.63      551.37     18.46 o 
  -2   2  13       36.82       -1.35     14.25 o 
  -1   2  13      414.39      428.19     17.70 o 
   0   2  13       89.38       81.89     16.32 o 
   1   2  13        0.16       -4.81     14.34 o 
   2   2  13       22.51       13.65     22.25 o 
   3   2  13       68.60       58.58     12.45 o 
   4   2  13       14.47        3.88     23.76 o 
   5   2  13        4.36        3.92     25.56 o 
   6   2  13       21.17       97.46     26.83 o 
   7   2  13       68.75      121.51     29.27 o 
   8   2  13      361.41      406.42     34.48 o 
   9   2  13      205.44      244.31     33.87 o 
  10   2  13       29.04       65.46     32.55 o 
  11   2  13       17.13      -32.06     32.06 o 
  12   2  13       31.71      -16.82     32.16 o 
 -14   3  13        4.29      -18.82     18.82 o 
 -13   3  13        3.78       63.80     18.50 o 
 -12   3  13        3.99      -16.98     19.59 o 
 -11   3  13        1.25      -11.25     23.97 o 
 -10   3  13        2.51        3.48     21.59 o 
  -9   3  13       66.45       22.45     21.78 o 
  -8   3  13       14.19       -4.51     21.62 o 
  -7   3  13       18.97        0.31     17.95 o 
  -6   3  13       48.51       39.47     17.57 o 
  -5   3  13       62.54       27.17     17.06 o 
  -4   3  13       90.17       85.64     16.71 o 
  -3   3  13      572.55      597.57     20.97 o 
  -2   3  13      155.47      188.12     17.42 o 
  -1   3  13      474.11      498.79     23.43 o 
   0   3  13       39.75        8.63     16.71 o 
   1   3  13      246.06      223.48     38.67 o 
   2   3  13        4.12       12.05     26.16 o 
   3   3  13       16.96       50.56     13.99 o 
   4   3  13       25.50       56.83     24.92 o 
   5   3  13       14.37       30.74     24.49 o 
   6   3  13        0.49       -0.64     15.64 o 
   7   3  13       29.40       10.34     18.08 o 
   8   3  13       16.75       35.26     18.49 o 
   9   3  13      219.70      278.32     35.45 o 
  10   3  13       45.81      114.18     34.55 o 
 -11   4  13       12.69      -44.08     44.08 o 
 -10   4  13        3.11      -36.41     40.04 o 
  -9   4  13        1.19      -17.92     36.33 o 
  -8   4  13        3.38      -35.03     35.03 o 
  -7   4  13       20.19        5.35     31.45 o 
  -6   4  13        9.76       17.12     56.66 o 
  -5   4  13       11.27      -11.30     25.02 o 
  -4   4  13        5.65      -16.81     16.81 o 
  -3   4  13        1.26      -12.02     16.29 o 
  -2   4  13       30.65       58.19     17.26 o 
  -1   4  13       15.62       35.13     24.51 o 
   0   4  13       43.49       67.80     18.21 o 
   1   4  13        1.13       -0.04     18.87 o 
   2   4  13        6.72        7.90     36.96 o 
   3   4  13      124.51      165.95     50.74 o 
   4   4  13       11.62      -16.11     16.11 o 
   5   4  13        4.11       32.91     29.10 o 
   6   4  13        2.17      108.20     17.25 o 
   7   4  13        0.45       79.47     33.54 o 
  -5   5  13        0.12       47.87     33.05 o 
  -3   5  13       13.18      -29.86     32.53 o 
  -2   5  13       14.59       68.65     34.58 o 
  -1   5  13        0.01       18.37     33.72 o 
   0   5  13        0.05      -26.92     34.15 o 
 -16   0  14       31.81      -27.96     27.96 o 
 -14   0  14        5.46       72.29     28.01 o 
 -12   0  14      324.09      352.53     29.07 o 
 -10   0  14       40.63       86.48     23.07 o 
  -6   0  14       95.96      138.05     19.69 o 
  -4   0  14      251.47      314.97     21.76 o 
  -2   0  14      631.16      686.21     34.57 o 
   0   0  14     1636.42     1406.24     17.61 o 
   2   0  14      287.70      312.00     23.33 o 
   4   0  14       21.12       23.36     21.25 o 
   6   0  14      264.02      227.54     26.52 o 
   8   0  14        9.71       30.30     26.88 o 
  10   0  14       87.29      101.20     29.56 o 
  12   0  14        2.88      -14.61     30.37 o 
 -16   1  14        0.06       62.76     20.18 o 
 -15   1  14        0.11      -20.01     20.01 o 
 -14   1  14       22.61      -16.03     19.00 o 
 -13   1  14        3.31       46.65     18.46 o 
 -12   1  14      171.12      154.75     18.50 o 
 -11   1  14      101.94      172.57     23.11 o 
 -10   1  14       88.80      115.89     30.71 o 
  -9   1  14        0.01      -11.95     11.95 o 
  -8   1  14       14.19       27.03     20.80 o 
  -7   1  14      191.21      189.74     14.81 o 
  -6   1  14        2.82      -12.89     12.89 o 
  -5   1  14       34.16       17.28     12.95 o 
  -4   1  14        1.47       -4.42     17.90 o 
  -3   1  14       46.51       45.22     13.06 o 
  -2   1  14        0.42       -9.54     12.11 o 
  -1   1  14      116.21      102.53     15.63 o 
   0   1  14       89.88       83.13     19.07 o 
   1   1  14       77.84       66.23     12.85 o 
   2   1  14       13.97       20.94      9.08 o 
   3   1  14       32.14       50.40     14.34 o 
   4   1  14       81.32       56.94     14.78 o 
   5   1  14      810.65      918.39     46.31 o 
   6   1  14       57.16       66.17     27.26 o 
   7   1  14      163.32      165.82     30.14 o 
   8   1  14        7.85        1.57     41.78 o 
   9   1  14      419.82      366.62     70.70 o 
  10   1  14        5.07       60.37     31.30 o 
  11   1  14       25.20       71.98     33.16 o 
  12   1  14        8.56       21.30     34.42 o 
 -16   2  14        3.09       29.05     29.94 o 
 -15   2  14        0.17      -28.88     28.88 o 
 -14   2  14        0.19       -2.94     27.91 o 
 -13   2  14       14.11       49.07     29.33 o 
 -12   2  14        4.02       14.44     23.43 o 
 -11   2  14       57.84       79.13     34.23 o 
 -10   2  14        1.23      -20.99     23.23 o 
  -9   2  14        1.75       24.53     22.91 o 
  -8   2  14      147.80      166.18     23.78 o 
  -7   2  14       88.06      102.26     22.98 o 
  -6   2  14      334.32      452.79     26.58 o 
  -5   2  14       22.90       59.31     23.03 o 
  -4   2  14       88.37       82.62     21.93 o 
  -3   2  14       35.14       25.11     15.94 o 
  -2   2  14      392.45      368.56     18.52 o 
  -1   2  14      156.55      151.14     16.05 o 
   0   2  14        1.60        5.20     24.11 o 
   1   2  14      122.89       90.07     15.30 o 
   2   2  14      129.76      140.99     24.89 o 
   3   2  14      101.95       75.23     24.66 o 
   4   2  14       26.21       -4.11     24.05 o 
   5   2  14       21.79       16.73     25.02 o 
   6   2  14      148.98      177.42     29.16 o 
   7   2  14       48.91       88.08     30.06 o 
   8   2  14       67.39      107.13     31.02 o 
   9   2  14        1.75        0.89     31.43 o 
  10   2  14       71.33       20.11     31.82 o 
  11   2  14       27.20      -30.03     30.03 o 
 -14   3  14        8.41       60.61     19.95 o 
 -13   3  14        0.33      -28.03     28.03 o 
 -12   3  14       17.24       40.37     24.19 o 
 -11   3  14        0.63      -24.04     24.04 o 
  -9   3  14       16.12       39.03     23.73 o 
  -8   3  14        2.08       62.74     23.38 o 
  -7   3  14        5.20       25.61     30.04 o 
  -6   3  14       38.52       41.02     40.87 o 
  -5   3  14       15.49       28.12     18.45 o 
  -4   3  14      484.45      439.07     40.33 o 
  -3   3  14        0.87       52.76     17.11 o 
  -2   3  14        0.80       -3.58     15.68 o 
  -1   3  14       39.44       25.37     16.86 o 
   0   3  14      206.00      198.53     18.94 o 
   1   3  14       14.10       27.71     17.73 o 
   2   3  14       35.91       20.92     33.32 o 
   3   3  14       86.33      149.32     27.00 o 
   4   3  14        5.29       51.66     26.50 o 
   5   3  14       18.87       35.65     27.94 o 
   6   3  14        2.44       19.57     25.36 o 
   7   3  14       92.07      125.55     31.47 o 
   8   3  14       12.31       65.15     32.49 o 
   9   3  14        1.84       51.15     34.10 o 
 -11   4  14        0.04      -44.35     44.35 o 
 -10   4  14        4.07       10.14     40.09 o 
  -9   4  14       30.98       13.75     36.96 o 
  -8   4  14       57.24       53.51     19.46 o 
  -7   4  14       34.81       31.85     30.22 o 
  -6   4  14       24.38       67.84     17.46 o 
  -5   4  14       35.64       65.70     17.82 o 
  -4   4  14        3.27       15.57     31.09 o 
  -3   4  14        2.61       12.11     29.32 o 
  -2   4  14        5.08       30.03     36.82 o 
  -1   4  14      106.68      128.88     30.14 o 
   0   4  14       11.57       37.86     26.52 o 
   1   4  14        8.67       36.39     51.94 o 
   2   4  14        2.59       50.82     25.23 o 
   3   4  14       27.88       82.98     86.49 o 
   4   4  14       19.07       68.70     29.56 o 
   5   4  14        7.38       81.27     29.71 o 
   6   4  14       15.56       79.09     32.35 o 
 -15   0  15      169.93      113.67     30.14 o 
 -13   0  15      246.22      288.26     29.45 o 
 -11   0  15       19.09       34.71     24.08 o 
  -7   0  15      113.97       80.73     19.91 o 
  -5   0  15       89.90       94.32     19.79 o 
  -3   0  15       15.82       29.09     18.48 o 
  -1   0  15      109.34       79.74      8.63 o 
   1   0  15       47.94       11.74     19.16 o 
   3   0  15      223.13      180.19     23.57 o 
   5   0  15       22.35        4.60     23.40 o 
   7   0  15       23.59       29.71     25.52 o 
   9   0  15      159.74      180.10     31.07 o 
  11   0  15        2.04      -29.93     29.93 o 
 -16   1  15       38.28       55.24     24.42 o 
 -15   1  15       51.25      147.48     22.17 o 
 -14   1  15      118.91       80.15     39.56 o 
 -13   1  15       69.04      106.64     21.21 o 
 -12   1  15       31.27       -3.42     18.27 o 
 -11   1  15       15.22       58.60     38.77 o 
 -10   1  15      154.81      161.05     24.12 o 
  -9   1  15       26.02       26.49     22.06 o 
  -8   1  15        3.76       19.50     13.66 o 
  -7   1  15       17.71       14.24     13.35 o 
  -6   1  15      117.21      123.68     17.03 o 
  -5   1  15        0.03       12.15     13.58 o 
  -4   1  15      174.43      198.29     15.47 o 
  -3   1  15       40.03       57.21     13.26 o 
  -2   1  15       14.64       39.42     17.86 o 
  -1   1  15        2.01        8.81     13.21 o 
   0   1  15      110.26       94.42     13.57 o 
   1   1  15       72.61       53.08     14.43 o 
   2   1  15        1.07       -2.28     14.03 o 
   3   1  15       84.76       78.24     15.48 o 
   4   1  15      118.11      112.81     16.58 o 
   5   1  15      104.25      134.26     29.14 o 
   6   1  15        1.19        9.81     17.47 o 
   7   1  15      106.46      105.42     28.36 o 
   8   1  15       30.90       31.98     22.39 o 
   9   1  15       68.77       95.88     30.79 o 
  10   1  15       17.22       53.39     31.28 o 
  11   1  15       15.90       30.39     32.04 o 
 -15   2  15        0.06       53.66     30.74 o 
 -14   2  15        5.81        0.35     29.43 o 
 -13   2  15        0.22      -13.93     21.11 o 
 -12   2  15       10.88       16.69     35.27 o 
 -11   2  15        3.38       -5.52     24.43 o 
 -10   2  15       82.62       95.87     25.25 o 
  -9   2  15        1.06      -12.42     23.27 o 
  -8   2  15       92.91       86.02     24.42 o 
  -7   2  15       10.75      -22.49     22.49 o 
  -6   2  15       34.65       13.75     22.88 o 
  -5   2  15       31.54       36.66     22.81 o 
  -4   2  15      313.17      306.84     25.54 o 
  -3   2  15       98.41      145.15     26.82 o 
  -2   2  15       75.89      103.02     16.18 o 
  -1   2  15       78.37       54.57     17.55 o 
   0   2  15       70.20       66.21     14.71 o 
   1   2  15       18.34       41.83     22.95 o 
   2   2  15       58.38       69.17     24.64 o 
   3   2  15       25.75       25.71     25.07 o 
   4   2  15        3.12      -10.78     24.19 o 
   5   2  15      139.00       81.79     26.36 o 
   6   2  15      241.95      225.60     29.75 o 
   7   2  15        0.01       41.46     29.28 o 
   8   2  15       10.81       26.57     30.62 o 
   9   2  15       91.27       65.38     32.63 o 
 -13   3  15        0.25       14.37     25.83 o 
 -11   3  15       59.04       33.51     25.32 o 
 -10   3  15        2.58       61.84     24.56 o 
  -9   3  15        6.74      -10.39     23.58 o 
  -8   3  15        9.75      -17.03     23.68 o 
  -7   3  15        0.00       10.00     18.15 o 
  -6   3  15        0.67      -26.31     26.31 o 
  -5   3  15      153.07      142.24     23.45 o 
  -4   3  15       10.21       -0.51     17.19 o 
  -3   3  15      176.35      138.63     18.23 o 
  -2   3  15       24.85       11.76     17.14 o 
  -1   3  15       44.52       26.26     16.56 o 
   0   3  15        5.87       14.68     17.41 o 
   1   3  15        4.27        6.40     17.87 o 
   2   3  15        4.46       52.26     25.43 o 
   3   3  15       34.79       88.08     26.53 o 
   4   3  15       40.65       48.32     27.66 o 
   5   3  15       90.14      138.82     29.81 o 
   6   3  15       56.48      114.72     30.92 o 
   7   3  15        3.39       24.86     30.92 o 
   8   3  15       11.41       65.32     31.82 o 
   9   3  15        0.23       26.86     34.71 o 
 -10   4  15        1.04       41.68     40.92 o 
  -9   4  15        0.20      -19.65     19.65 o 
  -8   4  15        3.74      -18.84     18.84 o 
  -7   4  15        1.24        2.48     17.71 o 
  -6   4  15        0.21       43.49     22.26 o 
  -5   4  15        5.82       33.09     17.53 o 
  -4   4  15        1.45       12.00     23.90 o 
  -3   4  15       13.38        2.26     39.61 o 
  -2   4  15       24.50       -2.52     42.00 o 
  -1   4  15       23.68       26.38     19.82 o 
   0   4  15        3.41       13.77     48.72 o 
   1   4  15        3.63       -5.61     48.51 o 
   2   4  15       93.09      123.49     76.72 o 
   3   4  15        2.82       73.45     29.24 o 
   4   4  15        4.12       77.31     30.42 o 
   5   4  15        7.37       79.38     31.36 o 
 -16   0  16        0.03       41.23     28.42 o 
 -14   0  16       72.94       73.09     26.66 o 
 -12   0  16       17.23      -24.65     24.65 o 
  -6   0  16      138.09      130.97     21.59 o 
  -4   0  16       26.45       26.83     19.40 o 
  -2   0  16       75.17       67.78     26.95 o 
   0   0  16       27.12       22.98     18.44 o 
   2   0  16     1467.13     1508.46     34.75 o 
   4   0  16      894.72      881.26     32.01 o 
   6   0  16      354.50      432.48     30.65 o 
   8   0  16      108.88      106.13     31.25 o 
  10   0  16      166.57      172.21     32.45 o 
 -15   1  16        0.00       44.98     31.69 o 
 -14   1  16        9.39       38.28     19.54 o 
 -13   1  16        0.00        4.01     17.98 o 
 -12   1  16        0.05       13.35     38.04 o 
 -11   1  16        0.31       15.05     21.69 o 
 -10   1  16       70.40       61.09     23.08 o 
  -9   1  16       17.86       -4.12     21.81 o 
  -8   1  16       80.88       50.62     21.45 o 
  -7   1  16      198.71      209.98     16.21 o 
  -6   1  16       29.12       27.95     14.05 o 
  -5   1  16       24.13       36.32     14.76 o 
  -4   1  16       67.33      105.16     14.86 o 
  -3   1  16       47.31       52.75     14.31 o 
  -2   1  16        4.87       -8.83     13.19 o 
  -1   1  16        7.79        8.92     12.69 o 
   0   1  16      109.83      112.85     14.20 o 
   1   1  16      254.04      255.86     16.07 o 
   2   1  16        3.14      -11.35     19.47 o 
   3   1  16        2.45       13.72     15.70 o 
   4   1  16        8.88      -10.66     15.51 o 
   5   1  16      295.23      291.02     34.11 o 
   6   1  16        2.62       26.99     15.95 o 
   7   1  16       28.75       30.06     27.97 o 
   8   1  16        2.40       65.66     30.15 o 
   9   1  16       22.08       57.29     30.65 o 
  10   1  16       41.33       46.69     32.12 o 
  11   1  16        7.59      -28.07     33.01 o 
 -15   2  16        9.17        9.26     34.15 o 
 -14   2  16        0.31       -8.32     32.69 o 
 -13   2  16        2.18        7.32     22.12 o 
 -12   2  16       25.97        5.41     24.70 o 
 -11   2  16        5.62       27.73     24.83 o 
 -10   2  16        1.50      -24.22     24.22 o 
  -9   2  16      100.06       86.42     24.25 o 
  -8   2  16       73.62       74.21     24.11 o 
  -7   2  16      144.22      142.99     25.58 o 
  -6   2  16        1.39       49.42     23.37 o 
  -5   2  16        0.24       44.18     23.36 o 
  -4   2  16       33.45       74.78     44.82 o 
  -3   2  16       43.98       54.27     16.00 o 
  -2   2  16       31.92       47.86     27.19 o 
  -1   2  16       12.11       -2.63     21.93 o 
   0   2  16       27.76       51.13     21.91 o 
   1   2  16       13.99       27.96     23.89 o 
   2   2  16        0.45       -0.20     23.73 o 
   3   2  16        2.85      -15.13     24.47 o 
   4   2  16       32.51       34.80     24.95 o 
   5   2  16        5.73      -26.98     26.98 o 
   6   2  16       62.33       96.94     29.12 o 
   7   2  16       58.36       30.38     29.43 o 
   8   2  16       70.32       68.32     29.71 o 
   9   2  16        1.63      -31.29     31.29 o 
  10   2  16        2.28      -31.92     31.92 o 
 -12   3  16        0.05        6.21     25.30 o 
 -11   3  16       15.36       69.16     26.10 o 
 -10   3  16       15.74       11.88     24.04 o 
  -9   3  16       21.39       49.25     25.67 o 
  -8   3  16       12.15       67.93     22.78 o 
  -7   3  16        3.02       -5.97     18.83 o 
  -6   3  16       39.99        0.48     18.06 o 
  -5   3  16        9.28      -17.48     17.48 o 
  -4   3  16       10.40      -16.02     17.26 o 
  -3   3  16       34.60       13.55     17.10 o 
  -2   3  16       12.92       -7.99     17.15 o 
  -1   3  16       37.29       20.01     17.36 o 
   0   3  16        3.73       29.10     18.77 o 
   1   3  16       86.88       87.94     26.57 o 
   2   3  16       25.53       75.16     26.68 o 
   3   3  16        1.25       55.15     27.56 o 
   4   3  16       39.99       80.42     29.00 o 
   5   3  16       11.31       68.61     30.03 o 
   6   3  16        9.27       92.50     31.53 o 
   7   3  16        1.83       71.00     31.77 o 
   8   3  16       30.71       82.28     33.47 o 
  -9   4  16       19.89       19.15     66.59 o 
  -8   4  16        0.00       63.40     22.74 o 
  -7   4  16        0.70      -18.77     18.77 o 
  -6   4  16       12.87       58.14     30.23 o 
  -5   4  16        0.06       33.04     56.87 o 
  -4   4  16        0.86       21.57     33.52 o 
  -3   4  16        9.12       -5.74     28.77 o 
  -2   4  16       16.99      -19.36     19.36 o 
  -1   4  16        0.81        4.72     24.70 o 
   0   4  16       37.41       17.12     66.70 o 
   1   4  16       33.57       -5.02     57.55 o 
   2   4  16       23.79       65.31     27.63 o 
   3   4  16       22.40       82.99     30.58 o 
   4   4  16        3.01       92.63     30.38 o 
 -15   0  17        4.38       55.20     29.99 o 
 -13   0  17      180.22      164.26     27.90 o 
 -11   0  17       39.27       29.53     21.56 o 
  -9   0  17        6.34      -13.73     21.36 o 
  -7   0  17       87.93       85.25     22.50 o 
  -5   0  17       12.54        0.30     20.97 o 
  -3   0  17       81.02       72.38     21.09 o 
  -1   0  17       26.90       25.70     19.38 o 
   1   0  17       67.87       65.73     21.74 o 
   3   0  17     1079.14     1197.97     33.88 o 
   5   0  17       60.39       42.85     25.71 o 
   7   0  17      283.15      254.82     30.82 o 
   9   0  17      138.82      106.45     31.47 o 
 -15   1  17        2.33      -29.16     29.16 o 
 -14   1  17        5.22      -23.64     28.17 o 
 -13   1  17       20.32       43.81     18.25 o 
 -12   1  17       56.70       85.44     39.85 o 
 -11   1  17       72.83      105.11     24.26 o 
 -10   1  17        0.18       -1.95     30.02 o 
  -9   1  17        5.99        5.28     20.98 o 
  -8   1  17        7.58        0.53     14.85 o 
  -7   1  17       58.11       47.34     15.19 o 
  -6   1  17       45.21       73.76     23.33 o 
  -5   1  17       25.58       12.01     14.78 o 
  -4   1  17        0.94        9.29     23.40 o 
  -3   1  17      306.94      326.64     30.98 o 
  -2   1  17        1.55       32.42     14.17 o 
  -1   1  17        0.95      -13.24     13.81 o 
   0   1  17       44.20       14.15     13.54 o 
   1   1  17        1.14       25.22     14.38 o 
   2   1  17       31.01       26.56     16.99 o 
   3   1  17      209.47      226.59     25.29 o 
   4   1  17      191.29      136.26     19.78 o 
   5   1  17        1.39       -2.65     25.90 o 
   6   1  17       39.65       45.61     28.29 o 
   7   1  17      158.24      172.50     31.42 o 
   8   1  17       24.30       88.84     31.42 o 
   9   1  17       43.62       42.22     32.51 o 
  10   1  17       15.14       15.34     33.67 o 
 -14   2  17        1.83       24.66     54.79 o 
 -13   2  17        6.18      -19.74     26.28 o 
 -12   2  17       14.39       36.92     26.47 o 
 -11   2  17        2.43      -25.09     25.09 o 
 -10   2  17        1.23       -0.33     25.06 o 
  -9   2  17       10.08       23.84     25.05 o 
  -8   2  17        6.29        3.50     24.24 o 
  -7   2  17        9.42       -7.55     23.65 o 
  -6   2  17       72.42       65.67     23.73 o 
  -5   2  17       87.60       76.39     24.48 o 
  -4   2  17      221.56      241.93     36.54 o 
  -3   2  17       61.34       71.01     21.78 o 
  -2   2  17      102.02       47.93     23.38 o 
  -1   2  17      110.00      117.31     24.54 o 
   0   2  17       31.05       35.25     22.91 o 
   1   2  17       52.13       44.69     24.55 o 
   2   2  17        6.76      -16.47     24.60 o 
   3   2  17        8.16      -17.33     25.68 o 
   4   2  17        0.64      -25.71     25.71 o 
   5   2  17      175.46      183.81     29.74 o 
   6   2  17      162.89      141.60     30.49 o 
   7   2  17        0.75      -25.58     28.87 o 
   8   2  17       56.21       -8.78     30.79 o 
   9   2  17       18.78      -32.56     32.56 o 
 -12   3  17       12.57       -1.24     27.47 o 
 -11   3  17        8.74        7.64     26.58 o 
 -10   3  17        0.00       74.68     27.74 o 
  -9   3  17        3.29      -24.03     24.03 o 
  -8   3  17        3.67      -24.92     24.92 o 
  -7   3  17       18.59       53.81     20.59 o 
  -6   3  17       56.40       77.41     19.17 o 
  -5   3  17        6.25       35.18     40.44 o 
  -4   3  17       10.35       40.11     24.47 o 
  -3   3  17       51.55       45.11     30.79 o 
  -2   3  17      120.41      110.76     24.31 o 
  -1   3  17       32.63       40.45     23.73 o 
   0   3  17       37.67       57.91     26.34 o 
   1   3  17       31.92       41.88     26.05 o 
   2   3  17        3.96       39.25     27.21 o 
   3   3  17       35.59       85.76     27.91 o 
   4   3  17       20.43      252.36     30.84 o 
   5   3  17      158.05      199.52     32.31 o 
   6   3  17        4.93       68.99     30.58 o 
   7   3  17        0.32       77.34     32.91 o 
  -8   4  17        0.06       28.84     32.75 o 
  -7   4  17        5.70       46.66     23.05 o 
  -6   4  17       65.25       44.12     33.72 o 
  -5   4  17       40.06       86.73     54.89 o 
  -4   4  17        0.00       37.51     29.36 o 
  -3   4  17        0.43      -18.78     18.78 o 
  -2   4  17        8.29      -23.92     23.92 o 
  -1   4  17       11.45      -26.55     27.41 o 
   0   4  17       36.79       61.36     27.27 o 
   1   4  17        0.34       24.26     28.01 o 
   2   4  17        0.02       35.25     28.28 o 
   3   4  17        0.97      101.66     29.50 o 
 -14   0  18       10.67      100.47     28.99 o 
 -12   0  18       46.74       44.14     22.16 o 
 -10   0  18        0.17       -6.19     21.10 o 
  -8   0  18       96.06      114.44     23.56 o 
  -6   0  18        2.93       13.89     21.51 o 
  -4   0  18       14.58       -8.59     21.35 o 
  -2   0  18      340.75      332.54     24.88 o 
   0   0  18       30.78       35.61     19.61 o 
   2   0  18       64.68       33.94     23.46 o 
   4   0  18       13.18        5.95     23.41 o 
   6   0  18      198.07      157.37     28.34 o 
   8   0  18       76.99       -7.97     29.82 o 
  10   0  18       24.05      -31.04     31.12 o 
 -15   1  18        5.29      112.08     31.43 o 
 -14   1  18        5.67       -6.12     23.50 o 
 -13   1  18        8.07      -22.44     24.43 o 
 -12   1  18        4.00       17.39     24.13 o 
 -11   1  18       10.98        3.95     15.10 o 
 -10   1  18        4.81       -0.85     31.71 o 
  -9   1  18       30.33       21.35     26.34 o 
  -8   1  18       15.27        3.97     38.26 o 
  -7   1  18       41.61       40.41     18.59 o 
  -6   1  18        4.41       38.88     16.08 o 
  -5   1  18       39.37       39.92     15.17 o 
  -4   1  18      337.87      322.02     19.54 o 
  -3   1  18      207.17      232.66     16.44 o 
  -2   1  18       81.51       78.04     14.44 o 
  -1   1  18      597.58      574.80     34.71 o 
   0   1  18        0.20       -2.00     13.79 o 
   1   1  18       41.99       53.09     15.16 o 
   2   1  18        0.00       -4.39     14.40 o 
   3   1  18        2.67      -18.88     23.85 o 
   4   1  18      104.85       78.01     24.78 o 
   5   1  18      261.34      250.37     29.97 o 
   6   1  18        2.05       21.89     28.17 o 
   7   1  18       40.98       37.74     30.40 o 
   8   1  18       59.71       79.42     29.96 o 
   9   1  18        0.12       -9.85     32.78 o 
 -13   2  18        0.02       65.76     27.48 o 
 -12   2  18        0.35      -26.58     26.58 o 
 -11   2  18       14.42       18.66     25.05 o 
 -10   2  18        1.22       21.54     25.17 o 
  -9   2  18       26.67        7.10     25.51 o 
  -8   2  18        0.01       17.33     24.94 o 
  -7   2  18        4.76       33.97     24.88 o 
  -6   2  18       10.01       30.09     24.94 o 
  -5   2  18        1.79       38.22     23.42 o 
  -4   2  18        0.27       24.34     24.72 o 
  -3   2  18        3.30       18.29     22.82 o 
  -2   2  18      257.14      261.84     25.95 o 
  -1   2  18        8.95       14.33     23.38 o 
   0   2  18       90.86       56.51     23.73 o 
   1   2  18       34.62       -7.35     24.76 o 
   2   2  18       11.85      -16.70     24.67 o 
   3   2  18        2.44       -4.87     25.23 o 
   4   2  18        3.26      -18.16     26.39 o 
   5   2  18      234.79      216.88     30.54 o 
   6   2  18       35.81        4.28     28.88 o 
   7   2  18        2.01      -25.33     29.04 o 
   8   2  18        0.25      -13.48     29.95 o 
 -11   3  18        0.83       20.37     27.80 o 
 -10   3  18       11.37        0.27     27.07 o 
  -9   3  18       17.53       88.19     28.91 o 
  -8   3  18        1.86      -10.31     20.63 o 
  -7   3  18        1.40      -19.38     19.38 o 
  -6   3  18        1.55      -11.72     27.45 o 
  -5   3  18        6.92       -5.18     18.60 o 
  -4   3  18        0.32       28.62     29.97 o 
  -3   3  18       28.51       44.43     17.81 o 
  -2   3  18       10.18       22.51     24.07 o 
  -1   3  18        0.19       21.27     24.48 o 
   0   3  18       16.52       40.25     25.67 o 
   1   3  18        0.70       18.50     26.26 o 
   2   3  18       15.56       82.00     27.27 o 
   3   3  18       46.50       69.83     29.07 o 
   4   3  18       28.28       67.12     29.76 o 
   5   3  18       11.58      114.28     29.99 o 
   6   3  18        1.19       90.68     32.38 o 
  -7   4  18       15.70       16.22     45.59 o 
  -6   4  18       99.41       63.01     88.47 o 
  -5   4  18        0.15       69.61     19.64 o 
  -4   4  18        8.25       25.69     28.38 o 
  -3   4  18        1.45       -5.95     22.17 o 
  -2   4  18       17.09      -12.50     32.09 o 
  -1   4  18       27.82      -26.38     26.38 o 
   0   4  18        1.88      -12.98     27.28 o 
   1   4  18        0.55       28.81     27.15 o 
 -15   0  19       70.86      124.24     30.03 o 
 -13   0  19        0.21        5.51     20.86 o 
 -11   0  19        0.39       -2.45     22.33 o 
  -9   0  19       12.85       18.68     21.84 o 
  -7   0  19        0.31       -9.47     21.94 o 
  -5   0  19       70.19      121.23     23.00 o 
  -3   0  19       62.84       56.49     22.08 o 
  -1   0  19      189.39      205.46     23.08 o 
   1   0  19      409.67      338.66     26.38 o 
   3   0  19       50.91       50.23     22.84 o 
   5   0  19       56.88       47.51     25.98 o 
   7   0  19       75.29       81.57     28.36 o 
   9   0  19       29.41      -27.92     31.39 o 
 -14   1  19        7.53       17.42     25.16 o 
 -13   1  19        9.85       19.29     24.00 o 
 -12   1  19       14.32       -1.94     15.20 o 
 -11   1  19        1.78       12.79     21.25 o 
 -10   1  19       19.99       18.06     27.18 o 
  -9   1  19        8.89       -1.02     15.48 o 
  -8   1  19        1.59      -10.79     15.71 o 
  -7   1  19       56.80       49.45     15.92 o 
  -6   1  19       48.89       49.81     15.97 o 
  -5   1  19        0.05        7.10     18.34 o 
  -4   1  19       96.72      138.68     32.40 o 
  -3   1  19      119.97       74.86     15.58 o 
  -2   1  19       14.05       20.27     14.66 o 
  -1   1  19      100.94       95.64     24.71 o 
   0   1  19       38.71       68.96     13.88 o 
   1   1  19       58.58       61.90     23.97 o 
   2   1  19       18.02       -8.90     23.41 o 
   3   1  19        5.17      -10.50     25.22 o 
   4   1  19       10.44        9.66     25.67 o 
   5   1  19       22.55       12.70     26.98 o 
   6   1  19      243.12      292.84     32.40 o 
   7   1  19       10.58       30.09     29.70 o 
   8   1  19        0.01        0.13     30.31 o 
 -12   2  19        0.31       47.94     27.00 o 
 -11   2  19        0.17      -19.80     25.46 o 
 -10   2  19        2.97        9.97     26.41 o 
  -9   2  19        9.09      110.09     27.55 o 
  -8   2  19        0.56       19.37     25.99 o 
  -7   2  19      145.61      137.43     27.30 o 
  -6   2  19       24.92       19.03     24.87 o 
  -5   2  19       36.10      -10.90     16.76 o 
  -4   2  19       27.01       -6.45     22.81 o 
  -3   2  19        0.20      -23.80     23.80 o 
  -2   2  19        7.29      -23.43     23.43 o 
  -1   2  19      129.44       52.71     23.73 o 
   0   2  19        4.67      -24.10     24.10 o 
   1   2  19       12.11      -15.34     24.10 o 
   2   2  19      109.24       61.82     25.59 o 
   3   2  19        1.32      -19.31     25.63 o 
   4   2  19        6.87       -3.77     26.56 o 
   5   2  19      126.57      151.41     30.98 o 
   6   2  19        2.90       15.18     28.73 o 
   7   2  19        5.22      -29.82     29.82 o 
 -11   3  19        0.56       56.07     27.83 o 
 -10   3  19        0.00       74.87     27.81 o 
  -8   3  19       16.41       16.46     20.65 o 
  -7   3  19       23.36       88.15     25.35 o 
  -6   3  19        9.94       15.42     19.58 o 
  -5   3  19        0.21      -15.32     18.29 o 
  -4   3  19        1.69       74.77     28.98 o 
  -3   3  19       19.82      -23.33     23.33 o 
  -2   3  19        0.15      -23.94     23.94 o 
  -1   3  19        0.28      -24.83     24.83 o 
   0   3  19       38.92       -7.22     23.68 o 
   1   3  19       17.28        2.08     27.11 o 
   2   3  19       13.46       -7.33     27.09 o 
   3   3  19       23.34       22.06     27.26 o 
   4   3  19       14.59       48.33     29.01 o 
   5   3  19        0.22       88.50     29.93 o 
  -4   4  19       24.01       95.82     21.03 o 
  -3   4  19        4.09       71.77     21.62 o 
  -2   4  19        6.90      -16.41     25.72 o 
 -12   0  20       23.89      -13.62     21.42 o 
 -10   0  20       48.91       32.16     23.83 o 
  -8   0  20       16.66       -4.51     22.52 o 
  -6   0  20        0.92        2.20     24.47 o 
  -4   0  20        1.56      -22.59     22.59 o 
  -2   0  20        0.78       32.26     21.51 o 
   0   0  20        1.32      -23.01     23.01 o 
   2   0  20        0.55        0.22     22.91 o 
   4   0  20       37.85       20.41     25.10 o 
   6   0  20        1.79      -27.05     27.05 o 
 -14   1  20       16.75       17.28     16.66 o 
 -13   1  20        5.01        5.59     23.81 o 
 -12   1  20       10.28       25.51     28.82 o 
 -11   1  20        1.07        0.19     44.28 o 
 -10   1  20       29.93       16.34     19.62 o 
  -9   1  20        0.16       10.13     16.15 o 
  -8   1  20        0.39       20.07     16.82 o 
  -7   1  20        1.02       42.01     16.84 o 
  -6   1  20        0.00       11.17     25.49 o 
  -5   1  20      106.10      126.96     17.25 o 
  -4   1  20       44.08       64.66     15.85 o 
  -3   1  20        7.83       31.15     15.20 o 
  -2   1  20        8.66       13.34     22.67 o 
  -1   1  20       17.12        7.42     21.41 o 
   0   1  20      115.61       91.54     24.00 o 
   1   1  20        2.12      -13.26     23.77 o 
   2   1  20       36.72       13.88     24.26 o 
   3   1  20       14.57       42.25     25.60 o 
   4   1  20       64.92       71.02     26.98 o 
   5   1  20       63.32      100.43     29.15 o 
   6   1  20        6.39       82.67     30.22 o 
   7   1  20        9.00       58.31     30.74 o 
 -12   2  20        0.94       -8.33     27.05 o 
 -11   2  20        6.09       37.22     27.64 o 
 -10   2  20       38.97      116.23     28.38 o 
  -9   2  20       15.32      -10.61     26.34 o 
  -8   2  20       24.51       40.93     25.85 o 
  -7   2  20        2.53       53.80     26.33 o 
  -6   2  20       25.01       92.53     25.77 o 
  -5   2  20      181.80      217.42     26.80 o 
  -4   2  20       14.19       45.29     23.53 o 
  -3   2  20        1.17      -21.18     23.82 o 
  -2   2  20       60.63       31.21     23.93 o 
  -1   2  20      135.95       98.61     24.57 o 
   0   2  20       28.01       33.45     25.43 o 
   1   2  20       13.88       14.89     25.84 o 
   2   2  20        9.55       -2.56     25.98 o 
   3   2  20        2.29       23.84     26.56 o 
   4   2  20        9.65       15.29     27.85 o 
   5   2  20        9.87       46.65     30.93 o 
   6   2  20       20.12       46.98     29.74 o 
 -10   3  20        7.95       21.10     27.11 o 
  -9   3  20        4.71       64.34     28.11 o 
  -8   3  20        9.61       12.45     41.27 o 
  -7   3  20        2.15      -19.27     19.27 o 
  -6   3  20       10.85       26.38     26.07 o 
  -5   3  20        3.93       21.74     28.13 o 
  -4   3  20       10.35       56.46     25.73 o 
  -3   3  20        3.56       10.18     24.34 o 
  -2   3  20        2.50      -22.25     24.08 o 
  -1   3  20        4.81      -26.53     26.53 o 
   1   3  20       52.84      -12.01     27.06 o 
   2   3  20        6.97      -16.02     26.22 o 
 -13   0  21       39.20        1.34     23.45 o 
 -11   0  21        0.40      -16.94     23.94 o 
  -9   0  21       11.57       11.25     23.29 o 
  -7   0  21       53.00      102.27     24.69 o 
  -5   0  21       52.44      100.58     23.82 o 
  -3   0  21        8.86      -19.82     21.96 o 
  -1   0  21        2.82      -14.38     20.82 o 
   1   0  21      316.39      411.40     28.48 o 
   3   0  21       28.10       -4.74     24.17 o 
   5   0  21       46.93        3.30     28.28 o 
   7   0  21        2.36      -28.93     28.93 o 
 -13   1  21        1.01       -5.72     28.22 o 
 -12   1  21        0.01       -3.39     23.70 o 
 -11   1  21        8.01      -20.51     24.67 o 
 -10   1  21        0.08      -10.17     16.27 o 
  -9   1  21       20.06       80.68     17.52 o 
  -8   1  21       38.26       88.02     28.00 o 
  -7   1  21       37.96       35.67     31.57 o 
  -6   1  21       49.83       88.92     49.76 o 
  -5   1  21       53.96       54.24     22.63 o 
  -4   1  21       20.92       -1.68     22.52 o 
  -3   1  21       48.12        1.80     22.16 o 
  -2   1  21        1.97      -14.73     22.68 o 
  -1   1  21       31.90       20.94     22.02 o 
   0   1  21      147.55      122.44     25.02 o 
   1   1  21       76.40       69.51     24.87 o 
   2   1  21       20.32       32.30     25.54 o 
   3   1  21        5.46       17.16     26.11 o 
   4   1  21        1.89       11.50     27.27 o 
   5   1  21       28.17       73.23     28.75 o 
   6   1  21        0.59       32.21     29.72 o 
 -11   2  21       16.66       35.64     27.61 o 
 -10   2  21       23.07       16.97     27.11 o 
  -9   2  21        0.03      130.92     28.98 o 
  -8   2  21        3.20       20.36     26.92 o 
  -7   2  21        7.64      -21.58     25.07 o 
  -6   2  21        4.38      -15.65     24.48 o 
  -5   2  21       28.20       53.96     25.48 o 
  -4   2  21       70.56       85.34     25.47 o 
  -3   2  21        6.98       -4.59     23.49 o 
  -2   2  21       39.56       43.22     24.51 o 
  -1   2  21       10.43       21.42     23.26 o 
   0   2  21       11.07       14.35     26.15 o 
   1   2  21        5.30       16.86     25.76 o 
   2   2  21        2.41       22.67     27.01 o 
   3   2  21       47.97      130.49     28.59 o 
   4   2  21       19.54       37.49     31.11 o 
   5   2  21       22.95       81.66     30.83 o 
  -8   3  21        0.91       65.27     27.68 o 
  -7   3  21        0.32       52.75     41.65 o 
  -6   3  21        3.50      -26.57     26.57 o 
  -5   3  21       16.07      -21.99     26.15 o 
  -4   3  21       13.29        6.12     24.85 o 
  -3   3  21       16.78       69.72     26.10 o 
  -2   3  21        8.97       41.28     24.18 o 
  -1   3  21        9.35       25.87     24.64 o 
   0   3  21        2.57        1.99     26.51 o 
   1   3  21        9.56      -10.17     25.87 o 
 -12   0  22       19.25       10.01     24.00 o 
 -10   0  22        0.46       32.10     24.61 o 
  -8   0  22        5.04        5.49     24.95 o 
  -6   0  22      343.38      312.10     28.10 o 
  -4   0  22       31.50        3.99     22.76 o 
  -2   0  22       10.56       18.47     22.27 o 
   0   0  22       42.38       57.22     24.21 o 
   2   0  22      186.82      179.49     27.77 o 
   4   0  22       13.56      -21.55     25.77 o 
   6   0  22       71.09       47.82     27.97 o 
 -12   1  22        0.01      -20.81     25.71 o 
 -11   1  22        5.14       19.04     17.54 o 
 -10   1  22       28.74       57.49     18.66 o 
  -9   1  22        1.34      -17.13     17.13 o 
  -8   1  22        0.49      -11.60     16.42 o 
  -7   1  22       16.88        5.94     34.25 o 
  -6   1  22        0.08       41.25     24.55 o 
  -5   1  22       31.18       25.93     24.71 o 
  -4   1  22        0.24       38.85     24.72 o 
  -3   1  22       66.76       88.92     25.15 o 
  -2   1  22       25.97       49.68     23.74 o 
  -1   1  22       58.04       69.09     23.24 o 
   0   1  22        0.09       41.68     23.67 o 
   1   1  22        0.05       31.99     24.61 o 
   2   1  22       21.07       57.98     26.23 o 
   3   1  22       21.28       85.91     26.15 o 
   4   1  22        2.00       47.97     28.55 o 
   5   1  22        8.38       39.58     28.37 o 
 -10   2  22        1.49       54.18     28.38 o 
  -9   2  22        0.21      -26.81     26.81 o 
  -8   2  22        0.00       -2.58     26.78 o 
  -7   2  22        6.83       38.55     26.15 o 
  -6   2  22        8.23       53.75     27.23 o 
  -5   2  22        0.00        0.53     24.58 o 
  -4   2  22       21.85        4.26     24.35 o 
  -3   2  22       32.23        3.66     24.45 o 
  -2   2  22        0.03       -8.45     23.71 o 
  -1   2  22        1.90      -15.90     24.30 o 
   0   2  22       19.65       16.70     25.38 o 
   1   2  22        0.58      -26.68     26.68 o 
   2   2  22        1.67       -2.53     28.23 o 
   3   2  22        2.29       10.12     28.11 o 
  -6   3  22        0.47       49.70     26.23 o 
  -5   3  22       13.12       -5.37     25.47 o 
  -4   3  22        1.39      -26.01     26.01 o 
  -3   3  22        2.91      -25.88     25.88 o 
  -2   3  22        2.47       -7.92     26.43 o 
  -1   3  22        6.50       99.27     27.58 o 
 -11   0  23       30.49       85.17     26.48 o 
  -9   0  23       40.92       -1.38     24.13 o 
  -7   0  23        3.84       21.11     25.19 o 
  -5   0  23      182.61      224.60     27.91 o 
  -3   0  23       10.63       20.42     24.51 o 
  -1   0  23        8.85       -8.74     23.04 o 
   1   0  23      127.21       89.51     24.89 o 
   3   0  23       16.30       12.70     26.45 o 
 -11   1  23        6.33       66.93     16.62 o 
 -10   1  23        2.74      -15.54     15.54 o 
  -9   1  23        3.50       66.98     27.34 o 
  -8   1  23        2.01       45.41     26.00 o 
  -7   1  23       27.84       38.51     25.26 o 
  -6   1  23        0.56      -19.54     24.01 o 
  -5   1  23       46.26        7.38     23.61 o 
  -4   1  23        4.35      -14.18     22.84 o 
  -3   1  23       80.65       63.52     23.75 o 
  -2   1  23        7.24       12.34     22.99 o 
  -1   1  23       63.55       30.95     24.49 o 
   0   1  23       55.68       48.07     25.81 o 
   1   1  23        0.00        4.50     24.98 o 
   2   1  23       98.44       96.81     27.77 o 
   4   1  23       18.48       11.03     28.02 o 
  -9   2  23        0.56       48.29     27.98 o 
  -8   2  23        2.07       11.24     25.76 o 
  -7   2  23       21.51       -9.85     25.72 o 
  -6   2  23        4.85        7.41     25.43 o 
  -5   2  23        0.65        7.35     25.19 o 
  -4   2  23        0.17       37.04     25.89 o 
  -3   2  23       19.77       44.04     25.39 o 
  -2   2  23       17.64      -14.30     24.90 o 
  -1   2  23       35.73      -24.50     26.24 o 
   1   2  23        0.08      -26.56     27.19 o 
   2   2  23        0.29      -27.33     27.33 o 
 -10   0  24       25.43       -3.85     25.42 o 
  -8   0  24        4.75       37.24     25.11 o 
  -6   0  24        2.63      -13.78     23.36 o 
  -4   0  24       40.93       20.83     23.70 o 
  -2   0  24        1.30      -14.25     21.89 o 
   0   0  24        2.52       -9.92     23.84 o 
   2   0  24       61.09       98.58     25.90 o 
  -9   1  24        7.23       14.26     25.83 o 
  -8   1  24        0.39      -25.25     25.25 o 
  -7   1  24       26.85       46.77     25.69 o 
  -6   1  24        4.66       23.34     25.24 o 
  -5   1  24        0.76       34.79     24.96 o 
  -4   1  24        1.65       -9.73     23.86 o 
  -3   1  24       26.54       22.15     24.44 o 
  -2   1  24        2.77       -8.92     22.89 o 
  -1   1  24        7.87      -24.29     24.29 o 
   0   1  24        3.20      -26.41     26.41 o 
   1   1  24       36.28       10.09     25.51 o 
   2   1  24        0.29      -26.63     26.63 o 
  -6   2  24        7.52      -18.49     26.38 o 
  -5   2  24        0.25      -10.13     25.13 o 
  -4   2  24       15.94       10.18     25.44 o 
  -3   2  24        1.44        3.79     24.80 o 
  -2   2  24        2.98       44.79     25.56 o 
  -1   2  24        5.20       45.16     27.26 o 
  -7   0  25       24.65      -13.36     26.17 o 
  -5   0  25       22.21       58.08     25.74 o 
  -3   0  25       45.63       77.02     25.04 o 
  -1   0  25       43.29       69.62     27.35 o 
  -7   1  25        4.11      -25.78     25.78 o 
  -6   1  25        0.75      -25.25     25.25 o 
  -5   1  25        7.37       -7.61     24.99 o 
  -4   1  25       38.82       55.73     25.15 o 
  -3   1  25        2.64       32.36     25.05 o 
  -2   1  25        0.45       37.44     25.21 o 
  -1   1  25        4.36       17.82     26.46 o 
                                                 
